# Supplementary material for: Safety and Tolerability of Six Months of Isoniazid Plus Pyridoxine or Three Months of Rifampicin for Tuberculosis among Subjects with Diabetes Mellitus: A Randomized Trial
Source: Microorganisms. 2023 Jul 28;11(8):1917. doi: 10.3390/microorganisms11081917 (PMC10459081; doi:10.3390/microorganisms11081917)
Supplement: Supplementary file 1 [file microorganisms-11-01917-s001.zip]

Archive with 2 entries (2 files):
- DESCRIPTOR_ULT_BASE090723.xlsx
- BASESINID_090723.dta
