# Supplementary material for: Safety and Tolerability of Six Months of Isoniazid Plus Pyridoxine or Three Months of Rifampicin for Tuberculosis among Subjects with Diabetes Mellitus: A Randomized Trial
Source: Microorganisms. 2023 Jul 28;11(8):1917. doi: 10.3390/microorganisms11081917 (PMC10459081; doi:10.3390/microorganisms11081917)
Supplement: Supplementary file 1 [file microorganisms-11-01917-s001.zip › DESCRIPTOR_ULT_BASE090723.xlsx]

## Sheet: Hoja1
folio	Folio
fechadeinicio~x	Inicio de ECA
iso	Brazo de ECA: 1. Isoniacida. 2. Rifampicina
sexo	Sexo: 1. Masculino. 2. Femenino
edad	Edad (años)
edadmaso60	Edad: 1. 60 o más. 2. Menos de 60
charlson	Indice de Charlson
erc	Enfermedad Renal Crónica
ercevol	Enfermedad Renal Crónica tiempo evolución
peptic	Ulcera peptica
ulceraevol	Ulcera peptica tiempo evolución
dmid	Diabetes dependiente de insulina
dmidevol	Diabetes dependiente de insulina tiempo evolución
anodxdm	Año de diagnóstico de la DM
evoldm	Tiempo de evolución de la diabetes (años)
has	Hipertensión Arterial
hasevol	Hipertensión Arterial tiempo evolución
obes	Obesidad
obesevol	Obesidad tiempo evolución
obesactual	Obesidad actual
retinop	retinopatia
retinopevol	retinopatia tiempo evolución
retinopactual	retinopatia actual
dismav	Disminución de la agudeza visual
dismavevol	Disminución de la agudeza visual tiempo evolución
dismavactual	Disminución de la agudeza visual actual
piedm	Pie diabético
piedmevol	Pie diabético timpo evolución
piedmactual	Pie diabético actual
iam	Infarto Agudo de Miocardio
iamevol	Infarto Agudo de Miocardio tiempo evolución
iamactual	Infarto Agudo de Miocardio actual
parestesias	Parestesias
neuropatdol	Dolor neuropatico
dermatopat	Dermatopatias
depresion	Depresión
tgi	Alteraciones de tracto gastrointestinal
hasact	Hipertensión Arterial Actual
albuminuria	albuminuria
paralisisfac	Paralisis facial
columna	Alteraciones de columna
oa
colesterol	Colesterol
glaucoma	Glaucoma
cataratas	Cataratas
ado	Antidiobeticos orales
adofechaini	Antidiobeticos orales fecha inicio
adofechafin	Antidiobeticos orales fecha de fin
insu	Insulina
insufechaini	Insulina fecha de inicio
insufechafin	Insulina fecha de fin
dieta	Sigue dieta por nutriologa
ejercicio	Sigue ejercicio fisico
estatina	Manejado con estatinas
alcohol	Cosume alcohol habitualmente
tabaco	Consume tabaco habitualmente
contactotb	Tiene contactos con TB confirmado
hospitalizacion	Hospitalización
pesomax	Peso máximo que ha tenido (Kg)
pesoact	Peso actual
talla	Talla
imc	IMC
tas	Tensión arterial sistolica
tad	Tensión arterial diastolica
leu0	Recuento de Leucocitos basal
hgb0	Recuento de hemoglobina basal
plt0	Recuento de plaquetas basal
hba1c0	Recuento de hemoglobina glicosilada basal
alt0	Recuento de alanina aminotransferasa basal
ast0	Recuento de aspartato aminotransferasa basal
bt0	Recuento de bilirrubina total basal
bd0	Recuento de bilirrubina directo basal
bi0	Recuento de bilirrubina indirecto basal
glc0	Recuento de glucosa basal
bun0	Recuento de nitrógeno ureico basal
cr0	Recuento de creatinina basal
cpk0	Recuento de creatinina fosfoquinasa basal
alt1	Recuento de alanina aminotransferasa. Segumiento 1
ast1	Recuento de aspartato aminotransferasa. Segumiento 1
bt1	Recuento de bilirrubina total. Segumiento 1
bd1	Recuento de bilirrubina directo. Segumiento 1
bi1	Recuento de bilirrubina indirecto. Segumiento 1
glc1	Recuento de glucosa. Segumiento 1
bun1	Recuento de nitrógeno ureico. Segumiento 1
cr1	Recuento de creatinina. Segumiento 1
cpk1	Recuento de creatinina fosfoquinasa. Segumiento 1
alt2	Recuento de alanina aminotransferasa. Segumiento 2
ast2	Recuento de aspartato aminotransferasa. Segumiento 2
bt2	Recuento de bilirrubina total. Segumiento 2
bd2	Recuento de bilirrubina directo. Segumiento 2
bi2	Recuento de bilirrubina indirecto. Segumiento 2
glc2	Recuento de glucosa. Segumiento 2
bun2	Recuento de nitrógeno ureico. Segumiento 2
cr2	Recuento de creatinina. Segumiento 2
cpk2	Recuento de creatinina fosfoquinasa. Segumiento 2
alt3	Recuento de alanina aminotransferasa. Segumiento 3
ast3	Recuento de aspartato aminotransferasa. Segumiento 3
bt3	Recuento de bilirrubina total. Segumiento 3
bd3	Recuento de bilirrubina directo. Segumiento 3
bi3	Recuento de bilirrubina indirecto. Segumiento 3
glc3	Recuento de glucosa. Segumiento 3
bun3	Recuento de nitrógeno ureico. Segumiento 3
cr3	Recuento de creatinina. Segumiento 3
cpk3	Recuento de creatinina fosfoquinasa. Segumiento 3
alt4	Recuento de alanina aminotransferasa. Segumiento 4
ast4	Recuento de aspartato aminotransferasa. Segumiento 4
bt4	Recuento de bilirrubina total. Segumiento 4
bd4	Recuento de bilirrubina directo. Segumiento 4
bi4	Recuento de bilirrubina indirecto. Segumiento 4
glc4	Recuento de glucosa. Segumiento 4
bun4	Recuento de nitrógeno ureico. Segumiento 4
cr4	Recuento de creatinina. Segumiento 4
cpk4	Recuento de creatinina fosfoquinasa. Segumiento 4
leu4	Recuento de Leucocitos. Segumiento 4
hgb4	Recuento de hemoglobina. Segumiento 4
plt4	Recuento de plaquetas. Segumiento 4
hba1c4	Recuento de hemoglobina glicosilada. Segumiento 4
glc5	Recuento de glucosa. Segumiento 5
bun5	Recuento de nitrógeno ureico. Segumiento 5
cr5	Recuento de creatinina. Segumiento 5
cpk5	Recuento de creatinina fosfoquinasa. Segumiento 5
alt6	Recuento de alanina aminotransferasa. Segumiento 6
ast6	Recuento de aspartato aminotransferasa. Segumiento 6
bt6	Recuento de bilirrubina total. Segumiento 6
bd6	Recuento de bilirrubina directo. Segumiento 6
bi6	Recuento de bilirrubina indirecto. Segumiento 6
glc6	Recuento de glucosa. Segumiento 6
bun6	Recuento de nitrógeno ureico. Segumiento 6
cr6	Recuento de creatinina. Segumiento 6
cpk6	Recuento de creatinina fosfoquinasa. Segumiento 6
alt7	Recuento de alanina aminotransferasa. Segumiento 7
ast7	Recuento de aspartato aminotransferasa. Segumiento 7
bt7	Recuento de bilirrubina total. Segumiento 7
bd7	Recuento de bilirrubina directo. Segumiento 7
bi7	Recuento de bilirrubina indirecto. Segumiento 7
glc7	Recuento de glucosa. Segumiento 7
bun7	Recuento de nitrógeno ureico. Segumiento 7
cr7	Recuento de creatinina. Segumiento 7
cpk7	Recuento de creatinina fosfoquinasa. Segumiento 7
leu7	Recuento de Leucocitos. Segumiento 7
hgb7	Recuento de hemoglobina. Segumiento 7
plt7	Recuento de plaquetas. Segumiento 7
hba1c7	Recuento de hemoglobina glicosilada. Segumiento 7
ultvisita	Días de seguimiento a la última visita
tiempoasuspdef	Días a la suspensión definitiva
tabletas	Número de tabletas
apego	Porcentaje de apego
PPDmm	Tamaño de la papula de PPD en mm
bcg	Antecedente de vacunación con BCG
cicatriz	Cicatriz BCG
karla	Suspensión por indicación del equipo médico del ECA
tiempoaea
apego79	Adherencia al 80% o más de las dosis
SI_I_2_28rel	Alteraciones de la piel y anexos_Relacionada con la terapia ITB_Seguimiento1_Grado 1
SI_II_2_28rel	Alteraciones de la piel y anexos_Relacionada con la terapia ITB_Seguimiento1_Grado 2
SI_III_2_28rel	Alteraciones de la piel y anexos_Relacionada con la terapia ITB_Seguimiento1_Grado 3
SII_I_2_28rel	Alteraciones de la piel y anexos_Relacionada con la terapia ITB_Seguimiento2_Grado 1
SII_II_2_28rel	Alteraciones de la piel y anexos_Relacionada con la terapia ITB_Seguimiento2_Grado 2
SII_III_2_28rel	Alteraciones de la piel y anexos_Relacionada con la terapia ITB_Seguimiento2_Grado 3
SIII_I_2_28rel	Alteraciones de la piel y anexos_Relacionada con la terapia ITB_Seguimiento3_Grado 1
SIII_II_2_28rel	Alteraciones de la piel y anexos_Relacionada con la terapia ITB_Seguimiento3_Grado 2
SIII_III_2_28~l	Alteraciones de la piel y anexos_Relacionada con la terapia ITB_Seguimiento3_Grado 3
SIV_I_2_28rel	Alteraciones de la piel y anexos_Relacionada con la terapia ITB_Seguimiento4_Grado 1
SIV_II_2_28rel	Alteraciones de la piel y anexos_Relacionada con la terapia ITB_Seguimiento4_Grado 2
SIV_III_2_28rel	Alteraciones de la piel y anexos_Relacionada con la terapia ITB_Seguimiento4_Grado 3
SV_I_2_28rel	Alteraciones de la piel y anexos_Relacionada con la terapia ITB_Seguimiento5_Grado 1
SV_II_2_28rel	Alteraciones de la piel y anexos_Relacionada con la terapia ITB_Seguimiento5_Grado 2
SV_III_2_28rel	Alteraciones de la piel y anexos_Relacionada con la terapia ITB_Seguimiento5_Grado 3
SVI_I_2_28rel	Alteraciones de la piel y anexos_Relacionada con la terapia ITB_Seguimiento6_Grado 1
SVI_II_2_28rel	Alteraciones de la piel y anexos_Relacionada con la terapia ITB_Seguimiento6_Grado 2
SVI_III_2_28rel	Alteraciones de la piel y anexos_Relacionada con la terapia ITB_Seguimiento6_Grado 3
SVII_I_2_28rel	Alteraciones de la piel y anexos_Relacionada con la terapia ITB_Seguimiento7_Grado 1
SVII_II_2_28rel	Alteraciones de la piel y anexos_Relacionada con la terapia ITB_Seguimiento7_Grado 2
SVII_III_2_28~l	Alteraciones de la piel y anexos_Relacionada con la terapia ITB_Seguimiento7_Grado 3
ST_I_2_28rel	Alteraciones de la piel y anexos_Relacionada con la terapia ITB_SeguimientoTotal_Grado 1
ST_II_2_28rel	Alteraciones de la piel y anexos_Relacionada con la terapia ITB_SeguimientoTotal_Grado 2
ST_III_2_28rel	Alteraciones de la piel y anexos_Relacionada con la terapia ITB_SeguimientoTotal_Grado 3
SI_I_2_28	Alteraciones de la piel y anexos_Seguimiento1_Grado 1
SI_II_2_28	Alteraciones de la piel y anexos_Seguimiento1_Grado 2
SI_III_2_28	Alteraciones de la piel y anexos_Seguimiento1_Grado 3
SII_I_2_28	Alteraciones de la piel y anexos_Seguimiento2_Grado 1
SII_II_2_28	Alteraciones de la piel y anexos_Seguimiento2_Grado 2
SII_III_2_28	Alteraciones de la piel y anexos_Seguimiento2_Grado 3
SIII_I_2_28	Alteraciones de la piel y anexos_Seguimiento3_Grado 1
SIII_II_2_28	Alteraciones de la piel y anexos_Seguimiento3_Grado 2
SIII_III_2_28	Alteraciones de la piel y anexos_Seguimiento3_Grado 3
SIV_I_2_28	Alteraciones de la piel y anexos_Seguimiento4_Grado 1
SIV_II_2_28	Alteraciones de la piel y anexos_Seguimiento4_Grado 2
SIV_III_2_28	Alteraciones de la piel y anexos_Seguimiento4_Grado 3
SV_I_2_28	Alteraciones de la piel y anexos_Seguimiento5_Grado 1
SV_II_2_28	Alteraciones de la piel y anexos_Seguimiento5_Grado 2
SV_III_2_28	Alteraciones de la piel y anexos_Seguimiento5_Grado 3
SVI_I_2_28	Alteraciones de la piel y anexos_Seguimiento6_Grado 1
SVI_II_2_28	Alteraciones de la piel y anexos_Seguimiento6_Grado 2
SVI_III_2_28	Alteraciones de la piel y anexos_Seguimiento6_Grado 3
SVII_I_2_28	Alteraciones de la piel y anexos_Seguimiento7_Grado 1
SVII_II_2_28	Alteraciones de la piel y anexos_Seguimiento7_Grado 2
SVII_III_2_28	Alteraciones de la piel y anexos_Seguimiento7_Grado 3
ST_I_2_28	Alteraciones de la piel y anexos_SeguimientoTotal_Grado 1
ST_II_2_28	Alteraciones de la piel y anexos_SeguimientoTotal_Grado 2
ST_III_2_28	Alteraciones de la piel y anexos_SeguimientoTotal_Grado 3
SI_I_34_37rel	Alteraciones generales, de todo el organismo_Relacionada con la terapia ITB_Seguimiento1_Grado 1
SI_II_34_37rel	Alteraciones generales, de todo el organismo_Relacionada con la terapia ITB_Seguimiento1_Grado 2
SI_III_34_37rel	Alteraciones generales, de todo el organismo_Relacionada con la terapia ITB_Seguimiento1_Grado 3
SII_I_34_37rel	Alteraciones generales, de todo el organismo_Relacionada con la terapia ITB_Seguimiento2_Grado 1
SII_II_34_37rel	Alteraciones generales, de todo el organismo_Relacionada con la terapia ITB_Seguimiento2_Grado 2
SII_III_34_37~l	Alteraciones generales, de todo el organismo_Relacionada con la terapia ITB_Seguimiento2_Grado 3
SIII_I_34_37rel	Alteraciones generales, de todo el organismo_Relacionada con la terapia ITB_Seguimiento3_Grado 1
SIII_II_34_37~l	Alteraciones generales, de todo el organismo_Relacionada con la terapia ITB_Seguimiento3_Grado 2
SIII_III_34_3~l	Alteraciones generales, de todo el organismo_Relacionada con la terapia ITB_Seguimiento3_Grado 3
SIV_I_34_37rel	Alteraciones generales, de todo el organismo_Relacionada con la terapia ITB_Seguimiento4_Grado 1
SIV_II_34_37rel	Alteraciones generales, de todo el organismo_Relacionada con la terapia ITB_Seguimiento4_Grado 2
SIV_III_34_37~l	Alteraciones generales, de todo el organismo_Relacionada con la terapia ITB_Seguimiento4_Grado 3
SV_I_34_37rel	Alteraciones generales, de todo el organismo_Relacionada con la terapia ITB_Seguimiento5_Grado 1
SV_II_34_37rel	Alteraciones generales, de todo el organismo_Relacionada con la terapia ITB_Seguimiento5_Grado 2
SV_III_34_37rel	Alteraciones generales, de todo el organismo_Relacionada con la terapia ITB_Seguimiento5_Grado 3
SVI_I_34_37rel	Alteraciones generales, de todo el organismo_Relacionada con la terapia ITB_Seguimiento6_Grado 1
SVI_II_34_37rel	Alteraciones generales, de todo el organismo_Relacionada con la terapia ITB_Seguimiento6_Grado 2
SVI_III_34_37~l	Alteraciones generales, de todo el organismos_Relacionada con la terapia ITB_Seguimiento6_Grado 3
SVII_I_34_37rel	Alteraciones generales, de todo el organismo_Relacionada con la terapia ITB_Seguimiento7_Grado 1
SVII_II_34_37~l	Alteraciones generales, de todo el organismo_Relacionada con la terapia ITB_Seguimiento7_Grado 2
SVII_III_34_3~l	Alteraciones generales, de todo el organismo_Relacionada con la terapia ITB_Seguimiento7_Grado 3
ST_I_34_37rel	Alteraciones generales, de todo el organismo_Relacionada con la terapia ITB_SeguimientoTotal_Grado 1
ST_II_34_37rel	Alteraciones generales, de todo el organismo_Relacionada con la terapia ITB_SeguimientoTotal_Grado 2
ST_III_34_37rel	Alteraciones generales, de todo el organismo_Relacionada con la terapia ITB_SeguimientoTotal_Grado 3
SI_I_34_37	Alteraciones generales, de todo el organismo_Seguimiento1_Grado 1
SI_II_34_37	Alteraciones generales, de todo el organismo_Seguimiento1_Grado 2
SI_III_34_37	Alteraciones generales, de todo el organismo_Seguimiento1_Grado 3
SII_I_34_37	Alteraciones generales, de todo el organismo_Seguimiento2_Grado 1
SII_II_34_37	Alteraciones generales, de todo el organismo_Seguimiento2_Grado 2
SII_III_34_37	Alteraciones generales, de todo el organismo_Seguimiento2_Grado 3
SIII_I_34_37	Alteraciones generales, de todo el organismo_Seguimiento3_Grado 1
SIII_II_34_37	Alteraciones generales, de todo el organismo_Seguimiento3_Grado 2
SIII_III_34_37	Alteraciones generales, de todo el organismo_Seguimiento3_Grado 3
SIV_I_34_37	Alteraciones generales, de todo el organismo_Seguimiento4_Grado 1
SIV_II_34_37	Alteraciones generales, de todo el organismo_Seguimiento4_Grado 2
SIV_III_34_37	Alteraciones generales, de todo el organismo_Seguimiento4_Grado 3
SV_I_34_37	Alteraciones generales, de todo el organismo_Seguimiento5_Grado 1
SV_II_34_37	Alteraciones generales, de todo el organismo_Seguimiento5_Grado 2
SV_III_34_37	Alteraciones generales, de todo el organismo_Seguimiento5_Grado 3
SVI_I_34_37	Alteraciones generales, de todo el organismos_Seguimiento6_Grado 1
SVI_II_34_37	Alteraciones generales, de todo el organismo_Seguimiento6_Grado 2
SVI_III_34_37	Alteraciones generales, de todo el organismo_Seguimiento6_Grado 3
SVII_I_34_37	Alteraciones generales, de todo el organismo_Seguimiento7_Grado 1
SVII_II_34_37	Alteraciones generales, de todo el organismo_Seguimiento7_Grado 2
SVII_III_34_37	Alteraciones generales, de todo el organismo_Seguimiento7_Grado 3
ST_I_34_37	Alteraciones generales, de todo el organismo_SeguimientoTotal_Grado 1
ST_II_34_37	Alteraciones generales, de todo el organismo_SeguimientoTotal_Grado 2
ST_III_34_37	Alteraciones generales, de todo el organismo_SeguimientoTotal_Grado 3
SI_I_45_52rel	Alteraciones en el sistema hepatobiliar_Relacionada con la terapia ITB_Seguimiento1_Grado 1
SI_II_45_52rel	Alteraciones en el sistema hepatobiliar_Relacionada con la terapia ITB_Seguimiento1_Grado 2
SI_III_45_52rel	Alteraciones en el sistema hepatobiliar_Relacionada con la terapia ITB_Seguimiento1_Grado 3
SII_I_45_52rel	Alteraciones en el sistema hepatobiliar_Relacionada con la terapia ITB_Seguimiento2_Grado 1
SII_II_45_52rel	Alteraciones en el sistema hepatobiliar_Relacionada con la terapia ITB_Seguimiento2_Grado 2
SII_III_45_52~l	Alteraciones en el sistema hepatobiliar_Relacionada con la terapia ITB_Seguimiento2_Grado 3
SIII_I_45_52rel	Alteraciones en el sistema hepatobiliar_Relacionada con la terapia ITB_Seguimiento3_Grado 1
SIII_II_45_52~l	Alteraciones en el sistema hepatobiliar_Relacionada con la terapia ITB_Seguimiento3_Grado 2
SIII_III_45_5~l	Alteraciones en el sistema hepatobiliar_Relacionada con la terapia ITB_Seguimiento3_Grado 3
SIV_I_45_52rel	Alteraciones en el sistema hepatobiliar_Relacionada con la terapia ITB_Seguimiento4_Grado 1
SIV_II_45_52rel	Alteraciones en el sistema hepatobiliar_Relacionada con la terapia ITB_Seguimiento4_Grado 2
SIV_III_45_52~l	Alteraciones en el sistema hepatobiliar_Relacionada con la terapia ITB_Seguimiento4_Grado 3
SV_I_45_52rel	Alteraciones en el sistema hepatobiliar_Relacionada con la terapia ITB_Seguimiento5_Grado 1
SV_II_45_52rel	Alteraciones en el sistema hepatobiliar_Relacionada con la terapia ITB_Seguimiento5_Grado 2
SV_III_45_52rel	Alteraciones en el sistema hepatobiliar_Relacionada con la terapia ITB_Seguimiento5_Grado 3
SVI_I_45_52rel	Alteraciones en el sistema hepatobiliar_Relacionada con la terapia ITB_Seguimiento6_Grado 1
SVI_II_45_52rel	Alteraciones en el sistema hepatobiliar_Relacionada con la terapia ITB_Seguimiento6_Grado 2
SVI_III_45_52~l	Alteraciones en el sistema hepatobiliar_Relacionada con la terapia ITB_Seguimiento6_Grado 3
SVII_I_45_52rel	Alteraciones en el sistema hepatobiliar_Relacionada con la terapia ITB_Seguimiento7_Grado 1
SVII_II_45_52~l	Alteraciones en el sistema hepatobiliar_Relacionada con la terapia ITB_Seguimiento7_Grado 2
SVII_III_45_5~l	Alteraciones en el sistema hepatobiliar_Relacionada con la terapia ITB_Seguimiento7_Grado 3
ST_I_45_52rel	Alteraciones en el sistema hepatobiliar_Relacionada con la terapia ITB_SeguimientoTotal_Grado 1
ST_II_45_52rel	Alteraciones en el sistema hepatobiliar_Relacionada con la terapia ITB_SeguimientoTotal_Grado 2
ST_III_45_52rel	Alteraciones en el sistema hepatobiliar_Relacionada con la terapia ITB_SeguimientoTotal_Grado 3
SI_I_45_52	Alteraciones en el sistema hepatobiliar_Seguimiento1_Grado 1
SI_II_45_52	Alteraciones en el sistema hepatobiliar_Seguimiento1_Grado 2
SI_III_45_52	Alteraciones en el sistema hepatobiliar_Seguimiento1_Grado 3
SII_I_45_52	Alteraciones en el sistema hepatobiliar_Seguimiento2_Grado 1
SII_II_45_52	Alteraciones en el sistema hepatobiliar_Seguimiento2_Grado 2
SII_III_45_52	Alteraciones en el sistema hepatobiliar_Seguimiento2_Grado 3
SIII_I_45_52	Alteraciones en el sistema hepatobiliar_Seguimiento3_Grado 1
SIII_II_45_52	Alteraciones en el sistema hepatobiliar_Seguimiento3_Grado 2
SIII_III_45_52	Alteraciones en el sistema hepatobiliar_Seguimiento3_Grado 3
SIV_I_45_52	Alteraciones en el sistema hepatobiliar_Seguimiento4_Grado 1
SIV_II_45_52	Alteraciones en el sistema hepatobiliar_Seguimiento4_Grado 2
SIV_III_45_52	Alteraciones en el sistema hepatobiliar_Seguimiento4_Grado 3
SV_I_45_52	Alteraciones en el sistema hepatobiliar_Seguimiento5_Grado 1
SV_II_45_52	Alteraciones en el sistema hepatobiliar_Seguimiento5_Grado 2
SV_III_45_52	Alteraciones en el sistema hepatobiliar_Seguimiento5_Grado 3
SVI_I_45_52	Alteraciones en el sistema hepatobiliar_Seguimiento6_Grado 1
SVI_II_45_52	Alteraciones en el sistema hepatobiliar_Seguimiento6_Grado 2
SVI_III_45_52	Alteraciones en el sistema hepatobiliar_Seguimiento6_Grado 3
SVII_I_45_52	Alteraciones en el sistema hepatobiliar_Seguimiento7_Grado 1
SVII_II_45_52	Alteraciones en el sistema hepatobiliar_Seguimiento7_Grado 2
SVII_III_45_52	Alteraciones en el sistema hepatobiliar_Seguimiento7_Grado 3
ST_I_45_52	Alteraciones en el sistema hepatobiliar_SeguimientoTotal_Grado 1
ST_II_45_52	Alteraciones en el sistema hepatobiliar_SeguimientoTotal_Grado 2
ST_III_45_52	Alteraciones en el sistema hepatobiliar_SeguimientoTotal_Grado 3
SI_I_77_85rel	Alteraciones del Sistema Nervioso Central y Periférico_Relacionada con la terapia ITB_Seguimiento1_Grado 1
SI_II_77_85rel	Alteraciones del Sistema Nervioso Central y Periférico_Relacionada con la terapia ITB_Seguimiento1_Grado 2
SI_III_77_85rel	Alteraciones del Sistema Nervioso Central y Periférico_Relacionada con la terapia ITB_Seguimiento1_Grado 3
SII_I_77_85rel	Alteraciones del Sistema Nervioso Central y Periférico_Relacionada con la terapia ITB_Seguimiento2_Grado 1
SII_II_77_85rel	Alteraciones del Sistema Nervioso Central y Periférico_Relacionada con la terapia ITB_Seguimiento2_Grado 2
SII_III_77_85~l	Alteraciones del Sistema Nervioso Central y Periférico_Relacionada con la terapia ITB_Seguimiento2_Grado 3
SIII_I_77_85rel	Alteraciones del Sistema Nervioso Central y Periférico_Relacionada con la terapia ITB_Seguimiento3_Grado 1
SIII_II_77_85~l	Alteraciones del Sistema Nervioso Central y Periférico_Relacionada con la terapia ITB_Seguimiento3_Grado 2
SIII_III_77_8~l	Alteraciones del Sistema Nervioso Central y Periférico_Relacionada con la terapia ITB_Seguimiento3_Grado 3
SIV_I_77_85rel	Alteraciones del Sistema Nervioso Central y Periférico_Relacionada con la terapia ITB_Seguimiento4_Grado 1
SIV_II_77_85rel	Alteraciones del Sistema Nervioso Central y Periférico_Relacionada con la terapia ITB_Seguimiento4_Grado 2
SIV_III_77_85~l	Alteraciones del Sistema Nervioso Central y Periférico_Relacionada con la terapia ITB_Seguimiento4_Grado 3
SV_I_77_85rel	Alteraciones del Sistema Nervioso Central y Periférico_Relacionada con la terapia ITB_Seguimiento5_Grado 1
SV_II_77_85rel	Alteraciones del Sistema Nervioso Central y Periférico_Relacionada con la terapia ITB_Seguimiento5_Grado 2
SV_III_77_85rel	Alteraciones del Sistema Nervioso Central y Periférico_Relacionada con la terapia ITB_Seguimiento5_Grado 3
SVI_I_77_85rel	Alteraciones del Sistema Nervioso Central y Periférico_Relacionada con la terapia ITB_Seguimiento6_Grado 1
SVI_II_77_85rel	Alteraciones del Sistema Nervioso Central y Periférico_Relacionada con la terapia ITB_Seguimiento6_Grado 2
SVI_III_77_85~l	Alteraciones del Sistema Nervioso Central y Periférico_Relacionada con la terapia ITB_Seguimiento6_Grado 3
SVII_I_77_85rel	Alteraciones del Sistema Nervioso Central y Periférico_Relacionada con la terapia ITB_Seguimiento7_Grado 1
SVII_II_77_85~l	Alteraciones del Sistema Nervioso Central y Periférico_Relacionada con la terapia ITB_Seguimiento7_Grado 2
SVII_III_77_8~l	Alteraciones del Sistema Nervioso Central y Periférico_Relacionada con la terapia ITB_Seguimiento7_Grado 3
ST_I_77_85rel	Alteraciones del Sistema Nervioso Central y Periférico_Relacionada con la terapia ITB_SeguimientoTotal_Grado 1
ST_II_77_85rel	Alteraciones del Sistema Nervioso Central y Periférico_Relacionada con la terapia ITB_SeguimientoTotal_Grado 2
ST_III_77_85rel	Alteraciones del Sistema Nervioso Central y Periférico_Relacionada con la terapia ITB_SeguimientoTotal_Grado 3
SI_I_77_85	Alteraciones del Sistema Nervioso Central y Periférico_Seguimiento1_Grado 1
SI_II_77_85	Alteraciones del Sistema Nervioso Central y Periférico_Seguimiento1_Grado 2
SI_III_77_85	Alteraciones del Sistema Nervioso Central y Periférico_Seguimiento1_Grado 3
SII_I_77_85	Alteraciones del Sistema Nervioso Central y Periférico_Seguimiento2_Grado 1
SII_II_77_85	Alteraciones del Sistema Nervioso Central y Periférico_Seguimiento2_Grado 2
SII_III_77_85	Alteraciones del Sistema Nervioso Central y Periférico_Seguimiento2_Grado 3
SIII_I_77_85	Alteraciones del Sistema Nervioso Central y Periférico_Seguimiento3_Grado 1
SIII_II_77_85	Alteraciones del Sistema Nervioso Central y Periférico_Seguimiento3_Grado 2
SIII_III_77_85	Alteraciones del Sistema Nervioso Central y Periférico_Seguimiento3_Grado 3
SIV_I_77_85	Alteraciones del Sistema Nervioso Central y Periférico_Seguimiento4_Grado 1
SIV_II_77_85	Alteraciones del Sistema Nervioso Central y Periférico_Seguimiento4_Grado 2
SIV_III_77_85	Alteraciones del Sistema Nervioso Central y Periférico_Seguimiento4_Grado 3
SV_I_77_85	Alteraciones del Sistema Nervioso Central y Periférico_Seguimiento5_Grado 1
SV_II_77_85	Alteraciones del Sistema Nervioso Central y Periférico_Seguimiento5_Grado 2
SV_III_77_85	Alteraciones del Sistema Nervioso Central y Periférico_Seguimiento5_Grado 3
SVI_I_77_85	Alteraciones del Sistema Nervioso Central y Periférico_Seguimiento6_Grado 1
SVI_II_77_85	Alteraciones del Sistema Nervioso Central y Periférico_Seguimiento6_Grado 2
SVI_III_77_85	Alteraciones del Sistema Nervioso Central y Periférico_Seguimiento6_Grado 3
SVII_I_77_85	Alteraciones del Sistema Nervioso Central y Periférico_Seguimiento7_Grado 1
SVII_II_77_85	Alteraciones del Sistema Nervioso Central y Periférico_Seguimiento7_Grado 2
SVII_III_77_85	Alteraciones del Sistema Nervioso Central y Periférico_Seguimiento7_Grado 3
ST_I_77_85	Alteraciones del Sistema Nervioso Central y Periférico_SeguimientoTotal_Grado 1
ST_II_77_85	Alteraciones del Sistema Nervioso Central y Periférico_SeguimientoTotal_Grado 2
ST_III_77_85	Alteraciones del Sistema Nervioso Central y Periférico_SeguimientoTotal_Grado 3
SI_I_86_91rel	Alteraciones del sistema vegetativo_Relacionada con la terapia ITB_Seguimiento1_Grado 1
SI_II_86_91rel	Alteraciones del sistema vegetativo_Relacionada con la terapia ITB_Seguimiento1_Grado 2
SI_III_86_91rel	Alteraciones del sistema vegetativo_Relacionada con la terapia ITB_Seguimiento1_Grado 3
SII_I_86_91rel	Alteraciones del sistema vegetativo_Relacionada con la terapia ITB_Seguimiento2_Grado 1
SII_II_86_91rel	Alteraciones del sistema vegetativo_Relacionada con la terapia ITB_Seguimiento2_Grado 2
SII_III_86_91~l	Alteraciones del sistema vegetativo_Relacionada con la terapia ITB_Seguimiento2_Grado 3
SIII_I_86_91rel	Alteraciones del sistema vegetativo_Relacionada con la terapia ITB_Seguimiento3_Grado 1
SIII_II_86_91~l	Alteraciones del sistema vegetativo_Relacionada con la terapia ITB_Seguimiento3_Grado 2
SIII_III_86_9~l	Alteraciones del sistema vegetativo_Relacionada con la terapia ITB_Seguimiento3_Grado 3
SIV_I_86_91rel	Alteraciones del sistema vegetativo_Relacionada con la terapia ITB_Seguimiento4_Grado 1
SIV_II_86_91rel	Alteraciones del sistema vegetativo_Relacionada con la terapia ITB_Seguimiento4_Grado 2
SIV_III_86_91~l	Alteraciones del sistema vegetativo_Relacionada con la terapia ITB_Seguimiento4_Grado 3
SV_I_86_91rel	Alteraciones del sistema vegetativo_Relacionada con la terapia ITB_Seguimiento5_Grado 1
SV_II_86_91rel	Alteraciones del sistema vegetativo_Relacionada con la terapia ITB_Seguimiento5_Grado 2
SV_III_86_91rel	Alteraciones del sistema vegetativo_Relacionada con la terapia ITB_Seguimiento5_Grado 3
SVI_I_86_91rel	Alteraciones del sistema vegetativo_Relacionada con la terapia ITB_Seguimiento6_Grado 1
SVI_II_86_91rel	Alteraciones del sistema vegetativo_Relacionada con la terapia ITB_Seguimiento6_Grado 2
SVI_III_86_91~l	Alteraciones del sistema vegetativo_Relacionada con la terapia ITB_Seguimiento6_Grado 3
SVII_I_86_91rel	Alteraciones del sistema vegetativo_Relacionada con la terapia ITB_Seguimiento7_Grado 1
SVII_II_86_91~l	Alteraciones del sistema vegetativo_Relacionada con la terapia ITB_Seguimiento7_Grado 2
SVII_III_86_9~l	Alteraciones del sistema vegetativo_Relacionada con la terapia ITB_Seguimiento7_Grado 3
ST_I_86_91rel	Alteraciones del sistema vegetativo_Relacionada con la terapia ITB_SeguimientoTotal_Grado 1
ST_II_86_91rel	Alteraciones del sistema vegetativo_Relacionada con la terapia ITB_SeguimientoTotal_Grado 2
ST_III_86_91rel	Alteraciones del sistema vegetativo_Relacionada con la terapia ITB_SeguimientoTotal_Grado 3
SI_I_86_91	Alteraciones del sistema vegetativo_Seguimiento1_Grado 1
SI_II_86_91	Alteraciones del sistema vegetativo_Seguimiento1_Grado 2
SI_III_86_91	Alteraciones del sistema vegetativo_Seguimiento1_Grado 3
SII_I_86_91	Alteraciones del sistema vegetativo_Seguimiento2_Grado 1
SII_II_86_91	Alteraciones del sistema vegetativo_Seguimiento2_Grado 2
SII_III_86_91	Alteraciones del sistema vegetativo_Seguimiento2_Grado 3
SIII_I_86_91	Alteraciones del sistema vegetativo_Seguimiento3_Grado 1
SIII_II_86_91	Alteraciones del sistema vegetativo_Seguimiento3_Grado 2
SIII_III_86_91	Alteraciones del sistema vegetativo_Seguimiento3_Grado 3
SIV_I_86_91	Alteraciones del sistema vegetativo_Seguimiento4_Grado 1
SIV_II_86_91	Alteraciones del sistema vegetativo_Seguimiento4_Grado 2
SIV_III_86_91	Alteraciones del sistema vegetativo_Seguimiento4_Grado 3
SV_I_86_91	Alteraciones del sistema vegetativo_Seguimiento5_Grado 1
SV_II_86_91	Alteraciones del sistema vegetativo_Seguimiento5_Grado 2
SV_III_86_91	Alteraciones del sistema vegetativo_Seguimiento5_Grado 3
SVI_I_86_91	Alteraciones del sistema vegetativo_Seguimiento6_Grado 1
SVI_II_86_91	Alteraciones del sistema vegetativo_Seguimiento6_Grado 2
SVI_III_86_91	Alteraciones del sistema vegetativo_Seguimiento6_Grado 3
SVII_I_86_91	Alteraciones del sistema vegetativo_Seguimiento7_Grado 1
SVII_II_86_91	Alteraciones del sistema vegetativo_Seguimiento7_Grado 2
SVII_III_86_91	Alteraciones del sistema vegetativo_Seguimiento7_Grado 3
ST_I_86_91	Alteraciones del sistema vegetativo_SeguimientoTotal_Grado 1
ST_II_86_91	Alteraciones del sistema vegetativo_SeguimientoTotal_Grado 2
ST_III_86_91	Alteraciones del sistema vegetativo_SeguimientoTotal_Grado 3
SI_I_92_106rel	Alteraciones del Sistema Gastrointestinal_Relacionada con la terapia ITB_Seguimiento1_Grado 1
SI_II_92_106rel	Alteraciones del Sistema Gastrointestinal_Relacionada con la terapia ITB_Seguimiento1_Grado 2
SI_III_92_106~l	Alteraciones del Sistema Gastrointestinal_Relacionada con la terapia ITB_Seguimiento1_Grado 3
SII_I_92_106rel	Alteraciones del Sistema Gastrointestinal_Relacionada con la terapia ITB_Seguimiento2_Grado 1
SII_II_92_106~l	Alteraciones del Sistema Gastrointestinal_Relacionada con la terapia ITB_Seguimiento2_Grado 2
SII_III_92_10~l	Alteraciones del Sistema Gastrointestinal_Relacionada con la terapia ITB_Seguimiento2_Grado 3
SIII_I_92_106~l	Alteraciones del Sistema Gastrointestinal_Relacionada con la terapia ITB_Seguimiento3_Grado 1
SIII_II_92_10~l	Alteraciones del Sistema Gastrointestinal_Relacionada con la terapia ITB_Seguimiento3_Grado 2
SIII_III_92_1~l	Alteraciones del Sistema Gastrointestinal_Relacionada con la terapia ITB_Seguimiento3_Grado 3
SIV_I_92_106rel	Alteraciones del Sistema Gastrointestinal_Relacionada con la terapia ITB_Seguimiento4_Grado 1
SIV_II_92_106~l	Alteraciones del Sistema Gastrointestinal_Relacionada con la terapia ITB_Seguimiento4_Grado 2
SIV_III_92_10~l	Alteraciones del Sistema Gastrointestinal_Relacionada con la terapia ITB_Seguimiento4_Grado 3
SV_I_92_106rel	Alteraciones del Sistema Gastrointestinal_Relacionada con la terapia ITB_Seguimiento5_Grado 1
SV_II_92_106rel	Alteraciones del Sistema Gastrointestinal_Relacionada con la terapia ITB_Seguimiento5_Grado 2
SV_III_92_106~l	Alteraciones del Sistema Gastrointestinal_Relacionada con la terapia ITB_Seguimiento5_Grado 3
SVI_I_92_106rel	Alteraciones del Sistema Gastrointestinal_Relacionada con la terapia ITB_Seguimiento6_Grado 1
SVI_II_92_106~l	Alteraciones del Sistema Gastrointestinal_Relacionada con la terapia ITB_Seguimiento6_Grado 2
SVI_III_92_10~l	Alteraciones del Sistema Gastrointestinal_Relacionada con la terapia ITB_Seguimiento6_Grado 3
SVII_I_92_106~l	Alteraciones del Sistema Gastrointestinal_Relacionada con la terapia ITB_Seguimiento7_Grado 1
SVII_II_92_10~l	Alteraciones del Sistema Gastrointestinal_Relacionada con la terapia ITB_Seguimiento7_Grado 2
SVII_III_92_1~l	Alteraciones del Sistema Gastrointestinal_Relacionada con la terapia ITB_Seguimiento7_Grado 3
ST_I_92_106rel	Alteraciones del Sistema Gastrointestinal_Relacionada con la terapia ITB_SeguimientoTotal_Grado 1
ST_II_92_106rel	Alteraciones del Sistema Gastrointestinal_Relacionada con la terapia ITB_SeguimientoTotal_Grado 2
ST_III_92_106~l	Alteraciones del Sistema Gastrointestinal_Relacionada con la terapia ITB_SeguimientoTotal_Grado 3
SI_I_92_106	Alteraciones del Sistema Gastrointestinal_Seguimiento1_Grado 1
SI_II_92_106	Alteraciones del Sistema Gastrointestinal_Seguimiento1_Grado 2
SI_III_92_106	Alteraciones del Sistema Gastrointestinal_Seguimiento1_Grado 3
SII_I_92_106	Alteraciones del Sistema Gastrointestinal_Seguimiento2_Grado 1
SII_II_92_106	Alteraciones del Sistema Gastrointestinal_Seguimiento2_Grado 2
SII_III_92_106	Alteraciones del Sistema Gastrointestinal_Seguimiento2_Grado 3
SIII_I_92_106	Alteraciones del Sistema Gastrointestinal_Seguimiento3_Grado 1
SIII_II_92_106	Alteraciones del Sistema Gastrointestinal_Seguimiento3_Grado 2
SIII_III_92_106	Alteraciones del Sistema Gastrointestinal_Seguimiento3_Grado 3
SIV_I_92_106	Alteraciones del Sistema Gastrointestinal_Seguimiento4_Grado 1
SIV_II_92_106	Alteraciones del Sistema Gastrointestinal_Seguimiento4_Grado 2
SIV_III_92_106	Alteraciones del Sistema Gastrointestinal_Seguimiento4_Grado 3
SV_I_92_106	Alteraciones del Sistema Gastrointestinal_Seguimiento5_Grado 1
SV_II_92_106	Alteraciones del Sistema Gastrointestinal_Seguimiento5_Grado 2
SV_III_92_106	Alteraciones del Sistema Gastrointestinal_Seguimiento5_Grado 3
SVI_I_92_106	Alteraciones del Sistema Gastrointestinal_Seguimiento6_Grado 1
SVI_II_92_106	Alteraciones del Sistema Gastrointestinal_Seguimiento6_Grado 2
SVI_III_92_106	Alteraciones del Sistema Gastrointestinal_Seguimiento6_Grado 3
SVII_I_92_106	Alteraciones del Sistema Gastrointestinal_Seguimiento7_Grado 1
SVII_II_92_106	Alteraciones del Sistema Gastrointestinal_Seguimiento7_Grado 2
SVII_III_92_106	Alteraciones del Sistema Gastrointestinal_Seguimiento7_Grado 3
ST_I_92_106	Alteraciones del Sistema Gastrointestinal_SeguimientoTotal_Grado 1
ST_II_92_106	Alteraciones del Sistema Gastrointestinal_SeguimientoTotal_Grado 2
ST_III_92_106	Alteraciones del Sistema Gastrointestinal_SeguimientoTotal_Grado 3
SI_I_107_109rel	Alteraciones endocrinas_Relacionada con la terapia ITB_Seguimiento1_Grado 1
SI_II_107_109~l	Alteraciones endocrinas_Relacionada con la terapia ITB_Seguimiento1_Grado 2
SI_III_107_10~l	Alteraciones endocrinas_Relacionada con la terapia ITB_Seguimiento1_Grado 3
SII_I_107_109~l	Alteraciones endocrinas_Relacionada con la terapia ITB_Seguimiento2_Grado 1
SII_II_107_10~l	Alteraciones endocrinas_Relacionada con la terapia ITB_Seguimiento2_Grado 2
SII_III_107_1~l	Alteraciones endocrinas_Relacionada con la terapia ITB_Seguimiento2_Grado 3
SIII_I_107_10~l	Alteraciones endocrinas_Relacionada con la terapia ITB_Seguimiento3_Grado 1
SIII_II_107_1~l	Alteraciones endocrinas_Relacionada con la terapia ITB_Seguimiento3_Grado 2
SIII_III_107_~l	Alteraciones endocrinas_Relacionada con la terapia ITB_Seguimiento3_Grado 3
SIV_I_107_109~l	Alteraciones endocrinas_Relacionada con la terapia ITB_Seguimiento4_Grado 1
SIV_II_107_10~l	Alteraciones endocrinas_Relacionada con la terapia ITB_Seguimiento4_Grado 2
SIV_III_107_1~l	Alteraciones endocrinas_Relacionada con la terapia ITB_Seguimiento4_Grado 3
SV_I_107_109rel	Alteraciones endocrinas_Relacionada con la terapia ITB_Seguimiento5_Grado 1
SV_II_107_109~l	Alteraciones endocrinas_Relacionada con la terapia ITB_Seguimiento5_Grado 2
SV_III_107_10~l	Alteraciones endocrinas_Relacionada con la terapia ITB_Seguimiento5_Grado 3
SVI_I_107_109~l	Alteraciones endocrinas_Relacionada con la terapia ITB_Seguimiento6_Grado 1
SVI_II_107_10~l	Alteraciones endocrinas_Relacionada con la terapia ITB_Seguimiento6_Grado 2
SVI_III_107_1~l	Alteraciones endocrinas_Relacionada con la terapia ITB_Seguimiento6_Grado 3
SVII_I_107_10~l	Alteraciones endocrinas_Relacionada con la terapia ITB_Seguimiento7_Grado 1
SVII_II_107_1~l	Alteraciones endocrinas_Relacionada con la terapia ITB_Seguimiento7_Grado 2
SVII_III_107_~l	Alteraciones endocrinas_Relacionada con la terapia ITB_Seguimiento7_Grado 3
ST_I_107_109rel	Alteraciones endocrinas_Relacionada con la terapia ITB_SeguimientoTotal_Grado 1
ST_II_107_109~l	Alteraciones endocrinas_Relacionada con la terapia ITB_SeguimientoTotal_Grado 2
ST_III_107_10~l	Alteraciones endocrinas_Relacionada con la terapia ITB_SeguimientoTotal_Grado 3
SI_I_107_109	Alteraciones endocrinas_Seguimiento1_Grado 1
SI_II_107_109	Alteraciones endocrinas_Seguimiento1_Grado 2
SI_III_107_109	Alteraciones endocrinas_Seguimiento1_Grado 3
SII_I_107_109	Alteraciones endocrinas_Seguimiento2_Grado 1
SII_II_107_109	Alteraciones endocrinas_Seguimiento2_Grado 2
SII_III_107_109	Alteraciones endocrinas_Seguimiento2_Grado 3
SIII_I_107_109	Alteraciones endocrinas_Seguimiento3_Grado 1
SIII_II_107_109	Alteraciones endocrinas_Seguimiento3_Grado 2
SIII_III_10~109	Alteraciones endocrinas_Seguimiento3_Grado 3
SIV_I_107_109	Alteraciones endocrinas_Seguimiento4_Grado 1
SIV_II_107_109	Alteraciones endocrinas_Seguimiento4_Grado 2
SIV_III_107_109	Alteraciones endocrinas_Seguimiento4_Grado 3
SV_I_107_109	Alteraciones endocrinas_Seguimiento5_Grado 1
SV_II_107_109	Alteraciones endocrinas_Seguimiento5_Grado 2
SV_III_107_109	Alteraciones endocrinas_Seguimiento5_Grado 3
SVI_I_107_109	Alteraciones endocrinas_Seguimiento6_Grado 1
SVI_II_107_109	Alteraciones endocrinas_Seguimiento6_Grado 2
SVI_III_107_109	Alteraciones endocrinas_Seguimiento6_Grado 3
SVII_I_107_109	Alteraciones endocrinas_Seguimiento7_Grado 1
SVII_II_107_109	Alteraciones endocrinas_Seguimiento7_Grado 2
SVII_III_10~109	Alteraciones endocrinas_Seguimiento7_Grado 3
ST_I_107_109	Alteraciones endocrinas_SeguimientoTotal_Grado 1
ST_II_107_109	Alteraciones endocrinas_SeguimientoTotal_Grado 2
ST_III_107_109	Alteraciones endocrinas_SeguimientoTotal_Grado 3
SI_I_132_133rel	Alteraciones del Sistema Respiratorio_Relacionada con la terapia ITB_Seguimiento1_Grado 1
SI_II_132_133~l	Alteraciones del Sistema Respiratorio_Relacionada con la terapia ITB_Seguimiento1_Grado 2
SI_III_132_13~l	Alteraciones del Sistema Respiratorio_Relacionada con la terapia ITB_Seguimiento1_Grado 3
SII_I_132_133~l	Alteraciones del Sistema Respiratorio_Relacionada con la terapia ITB_Seguimiento2_Grado 1
SII_II_132_13~l	Alteraciones del Sistema Respiratorio_Relacionada con la terapia ITB_Seguimiento2_Grado 2
SII_III_132_1~l	Alteraciones del Sistema Respiratorio_Relacionada con la terapia ITB_Seguimiento2_Grado 3
SIII_I_132_13~l	Alteraciones del Sistema Respiratorio_Relacionada con la terapia ITB_Seguimiento3_Grado 1
SIII_II_132_1~l	Alteraciones del Sistema Respiratorio_Relacionada con la terapia ITB_Seguimiento3_Grado 2
SIII_III_132_~l	Alteraciones del Sistema Respiratorio_Relacionada con la terapia ITB_Seguimiento3_Grado 3
SIV_I_132_133~l	Alteraciones del Sistema Respiratorio_Relacionada con la terapia ITB_Seguimiento4_Grado 1
SIV_II_132_13~l	Alteraciones del Sistema Respiratorio_Relacionada con la terapia ITB_Seguimiento4_Grado 2
SIV_III_132_1~l	Alteraciones del Sistema Respiratorio_Relacionada con la terapia ITB_Seguimiento4_Grado 3
SV_I_132_133rel	Alteraciones del Sistema Respiratorio_Relacionada con la terapia ITB_Seguimiento5_Grado 1
SV_II_132_133~l	Alteraciones del Sistema Respiratorio_Relacionada con la terapia ITB_Seguimiento5_Grado 2
SV_III_132_13~l	Alteraciones del Sistema Respiratorio_Relacionada con la terapia ITB_Seguimiento5_Grado 3
SVI_I_132_133~l	Alteraciones del Sistema Respiratorio_Relacionada con la terapia ITB_Seguimiento6_Grado 1
SVI_II_132_13~l	Alteraciones del Sistema Respiratorio_Relacionada con la terapia ITB_Seguimiento6_Grado 2
SVI_III_132_1~l	Alteraciones del Sistema Respiratorio_Relacionada con la terapia ITB_Seguimiento6_Grado 3
SVII_I_132_13~l	Alteraciones del Sistema Respiratorio_Relacionada con la terapia ITB_Seguimiento7_Grado 1
SVII_II_132_1~l	Alteraciones del Sistema Respiratorio_Relacionada con la terapia ITB_Seguimiento7_Grado 2
SVII_III_132_~l	Alteraciones del Sistema Respiratorio_Relacionada con la terapia ITB_Seguimiento7_Grado 3
ST_I_132_133rel	Alteraciones del Sistema Respiratorio_Relacionada con la terapia ITB_SeguimientoTotal_Grado 1
ST_II_132_133~l	Alteraciones del Sistema Respiratorio_Relacionada con la terapia ITB_SeguimientoTotal_Grado 2
ST_III_132_13~l	Alteraciones del Sistema Respiratorio_Relacionada con la terapia ITB_SeguimientoTotal_Grado 3
SI_I_132_133	Alteraciones del Sistema Respiratorio_Seguimiento1_Grado 1
SI_II_132_133	Alteraciones del Sistema Respiratorio_Seguimiento1_Grado 2
SI_III_132_133	Alteraciones del Sistema Respiratorio_Seguimiento1_Grado 3
SII_I_132_133	Alteraciones del Sistema Respiratorio_Seguimiento2_Grado 1
SII_II_132_133	Alteraciones del Sistema Respiratorio_Seguimiento2_Grado 2
SII_III_132_133	Alteraciones del Sistema Respiratorio_Seguimiento2_Grado 3
SIII_I_132_133	Alteraciones del Sistema Respiratorio_Seguimiento3_Grado 1
SIII_II_132_133	Alteraciones del Sistema Respiratorio_Seguimiento3_Grado 2
SIII_III_13~133	Alteraciones del Sistema Respiratorio_Seguimiento3_Grado 3
SIV_I_132_133	Alteraciones del Sistema Respiratorio_Seguimiento4_Grado 1
SIV_II_132_133	Alteraciones del Sistema Respiratorio_Seguimiento4_Grado 2
SIV_III_132_133	Alteraciones del Sistema Respiratorio_Seguimiento4_Grado 3
SV_I_132_133	Alteraciones del Sistema Respiratorio_Seguimiento5_Grado 1
SV_II_132_133	Alteraciones del Sistema Respiratorio_Seguimiento5_Grado 2
SV_III_132_133	Alteraciones del Sistema Respiratorio_Seguimiento5_Grado 3
SVI_I_132_133	Alteraciones del Sistema Respiratorio_Seguimiento6_Grado 1
SVI_II_132_133	Alteraciones del Sistema Respiratorio_Seguimiento6_Grado 2
SVI_III_132_133	Alteraciones del Sistema Respiratorio_Seguimiento6_Grado 3
SVII_I_132_133	Alteraciones del Sistema Respiratorio_Seguimiento7_Grado 1
SVII_II_132_133	Alteraciones del Sistema Respiratorio_Seguimiento7_Grado 2
SVII_III_13~133	Alteraciones del Sistema Respiratorio_Seguimiento7_Grado 3
ST_I_132_133	Alteraciones del Sistema Respiratorio_SeguimientoTotal_Grado 1
ST_II_132_133	Alteraciones del Sistema Respiratorio_SeguimientoTotal_Grado 2
ST_III_132_133	Alteraciones del Sistema Respiratorio_SeguimientoTotal_Grado 3
SI_I_134_141rel	Alteraciones del Sistema Musculoesquelético_Relacionada con la terapia ITB_Seguimiento1_Grado 1
SI_II_134_141~l	Alteraciones del Sistema Musculoesquelético_Relacionada con la terapia ITB_Seguimiento1_Grado 2
SI_III_134_14~l	Alteraciones del Sistema Musculoesquelético_Relacionada con la terapia ITB_Seguimiento1_Grado 3
SII_I_134_141~l	Alteraciones del Sistema Musculoesquelético_Relacionada con la terapia ITB_Seguimiento2_Grado 1
SII_II_134_14~l	Alteraciones del Sistema Musculoesquelético_Relacionada con la terapia ITB_Seguimiento2_Grado 2
SII_III_134_1~l	Alteraciones del Sistema Musculoesquelético_Relacionada con la terapia ITB_Seguimiento2_Grado 3
SIII_I_134_14~l	Alteraciones del Sistema Musculoesquelético_Relacionada con la terapia ITB_Seguimiento3_Grado 1
SIII_II_134_1~l	Alteraciones del Sistema Musculoesquelético_Relacionada con la terapia ITB_Seguimiento3_Grado 2
SIII_III_134_~l	Alteraciones del Sistema Musculoesquelético_Relacionada con la terapia ITB_Seguimiento3_Grado 3
SIV_I_134_141~l	Alteraciones del Sistema Musculoesquelético_Relacionada con la terapia ITB_Seguimiento4_Grado 1
SIV_II_134_14~l	Alteraciones del Sistema Musculoesquelético_Relacionada con la terapia ITB_Seguimiento4_Grado 2
SIV_III_134_1~l	Alteraciones del Sistema Musculoesquelético_Relacionada con la terapia ITB_Seguimiento4_Grado 3
SV_I_134_141rel	Alteraciones del Sistema Musculoesquelético_Relacionada con la terapia ITB_Seguimiento5_Grado 1
SV_II_134_141~l	Alteraciones del Sistema Musculoesquelético_Relacionada con la terapia ITB_Seguimiento5_Grado 2
SV_III_134_14~l	Alteraciones del Sistema Musculoesquelético_Relacionada con la terapia ITB_Seguimiento5_Grado 3
SVI_I_134_141~l	Alteraciones del Sistema Musculoesquelético_Relacionada con la terapia ITB_Seguimiento6_Grado 1
SVI_II_134_14~l	Alteraciones del Sistema Musculoesquelético_Relacionada con la terapia ITB_Seguimiento6_Grado 2
SVI_III_134_1~l	Alteraciones del Sistema Musculoesquelético_Relacionada con la terapia ITB_Seguimiento6_Grado 3
SVII_I_134_14~l	Alteraciones del Sistema Musculoesquelético_Relacionada con la terapia ITB_Seguimiento7_Grado 1
SVII_II_134_1~l	Alteraciones del Sistema Musculoesquelético_Relacionada con la terapia ITB_Seguimiento7_Grado 2
SVII_III_134_~l	Alteraciones del Sistema Musculoesquelético_Relacionada con la terapia ITB_Seguimiento7_Grado 3
ST_I_134_141rel	Alteraciones del Sistema Musculoesquelético_Relacionada con la terapia ITB_SeguimientoTotal_Grado 1
ST_II_134_141~l	Alteraciones del Sistema Musculoesquelético_Relacionada con la terapia ITB_SeguimientoTotal_Grado 2
ST_III_134_14~l	Alteraciones del Sistema Musculoesquelético_Relacionada con la terapia ITB_SeguimientoTotal_Grado 3
SI_I_134_141	Alteraciones del Sistema Musculoesquelético_Seguimiento1_Grado 1
SI_II_134_141	Alteraciones del Sistema Musculoesquelético_Seguimiento1_Grado 2
SI_III_134_141	Alteraciones del Sistema Musculoesquelético_Seguimiento1_Grado 3
SII_I_134_141	Alteraciones del Sistema Musculoesquelético_Seguimiento2_Grado 1
SII_II_134_141	Alteraciones del Sistema Musculoesquelético_Seguimiento2_Grado 2
SII_III_134_141	Alteraciones del Sistema Musculoesquelético_Seguimiento2_Grado 3
SIII_I_134_141	Alteraciones del Sistema Musculoesquelético_Seguimiento3_Grado 1
SIII_II_134_141	Alteraciones del Sistema Musculoesquelético_Seguimiento3_Grado 2
SIII_III_13~141	Alteraciones del Sistema Musculoesquelético_Seguimiento3_Grado 3
SIV_I_134_141	Alteraciones del Sistema Musculoesquelético_Seguimiento4_Grado 1
SIV_II_134_141	Alteraciones del Sistema Musculoesquelético_Seguimiento4_Grado 2
SIV_III_134_141	Alteraciones del Sistema Musculoesquelético_Seguimiento4_Grado 3
SV_I_134_141	Alteraciones del Sistema Musculoesquelético_Seguimiento5_Grado 1
SV_II_134_141	Alteraciones del Sistema Musculoesquelético_Seguimiento5_Grado 2
SV_III_134_141	Alteraciones del Sistema Musculoesquelético_Seguimiento5_Grado 3
SVI_I_134_141	Alteraciones del Sistema Musculoesquelético_Seguimiento6_Grado 1
SVI_II_134_141	Alteraciones del Sistema Musculoesquelético_Seguimiento6_Grado 2
SVI_III_134_141	Alteraciones del Sistema Musculoesquelético_Seguimiento6_Grado 3
SVII_I_134_141	Alteraciones del Sistema Musculoesquelético_Seguimiento7_Grado 1
SVII_II_134_141	Alteraciones del Sistema Musculoesquelético_Seguimiento7_Grado 2
SVII_III_13~141	Alteraciones del Sistema Musculoesquelético_Seguimiento7_Grado 3
ST_I_134_141	Alteraciones del Sistema Musculoesquelético_SeguimientoTotal_Grado 1
ST_II_134_141	Alteraciones del Sistema Musculoesquelético_SeguimientoTotal_Grado 2
ST_III_134_141	Alteraciones del Sistema Musculoesquelético_SeguimientoTotal_Grado 3
SI_I_147rel	Alteraciones cardiovasculares, general (frecuencia y ritmo cardiaco) (miocárdicas, endocárdicas, valvulares)_Relacionada con la terapia ITB_Seguimiento1_Grado 1
SI_II_147rel	Alteraciones cardiovasculares, general (frecuencia y ritmo cardiaco) (miocárdicas, endocárdicas, valvulares)_Relacionada con la terapia ITB_Seguimiento1_Grado 2
SI_III_147rel	Alteraciones cardiovasculares, general (frecuencia y ritmo cardiaco) (miocárdicas, endocárdicas, valvulares)_Relacionada con la terapia ITB_Seguimiento1_Grado 3
SII_I_147rel	Alteraciones cardiovasculares, general (frecuencia y ritmo cardiaco) (miocárdicas, endocárdicas, valvulares)_Relacionada con la terapia ITB_Seguimiento2_Grado 1
SII_II_147rel	Alteraciones cardiovasculares, general (frecuencia y ritmo cardiaco) (miocárdicas, endocárdicas, valvulares)_Relacionada con la terapia ITB_Seguimiento2_Grado 2
SII_III_147rel	Alteraciones cardiovasculares, general (frecuencia y ritmo cardiaco) (miocárdicas, endocárdicas, valvulares)_Relacionada con la terapia ITB_Seguimiento2_Grado 3
SIII_I_147rel	Alteraciones cardiovasculares, general (frecuencia y ritmo cardiaco) (miocárdicas, endocárdicas, valvulares)_Relacionada con la terapia ITB_Seguimiento3_Grado 1
SIII_II_147rel	Alteraciones cardiovasculares, general (frecuencia y ritmo cardiaco) (miocárdicas, endocárdicas, valvulares)_Relacionada con la terapia ITB_Seguimiento3_Grado 2
SIII_III_147rel	Alteraciones cardiovasculares, general (frecuencia y ritmo cardiaco) (miocárdicas, endocárdicas, valvulares)_Relacionada con la terapia ITB_Seguimiento3_Grado 3
SIV_I_147rel	Alteraciones cardiovasculares, general (frecuencia y ritmo cardiaco) (miocárdicas, endocárdicas, valvulares)_Relacionada con la terapia ITB_Seguimiento4_Grado 1
SIV_II_147rel	Alteraciones cardiovasculares, general (frecuencia y ritmo cardiaco) (miocárdicas, endocárdicas, valvulares)_Relacionada con la terapia ITB_Seguimiento4_Grado 2
SIV_III_147rel	Alteraciones cardiovasculares, general (frecuencia y ritmo cardiaco) (miocárdicas, endocárdicas, valvulares)_Relacionada con la terapia ITB_Seguimiento4_Grado 3
SV_I_147rel	Alteraciones cardiovasculares, general (frecuencia y ritmo cardiaco) (miocárdicas, endocárdicas, valvulares)_Relacionada con la terapia ITB_Seguimiento5_Grado 1
SV_II_147rel	Alteraciones cardiovasculares, general (frecuencia y ritmo cardiaco) (miocárdicas, endocárdicas, valvulares)_Relacionada con la terapia ITB_Seguimiento5_Grado 2
SV_III_147rel	Alteraciones cardiovasculares, general (frecuencia y ritmo cardiaco) (miocárdicas, endocárdicas, valvulares)_Relacionada con la terapia ITB_Seguimiento5_Grado 3
SVI_I_147rel	Alteraciones cardiovasculares, general (frecuencia y ritmo cardiaco) (miocárdicas, endocárdicas, valvulares)_Relacionada con la terapia ITB_Seguimiento6_Grado 1
SVI_II_147rel	Alteraciones cardiovasculares, general (frecuencia y ritmo cardiaco) (miocárdicas, endocárdicas, valvulares)_Relacionada con la terapia ITB_Seguimiento6_Grado 2
SVI_III_147rel	Alteraciones cardiovasculares, general (frecuencia y ritmo cardiaco) (miocárdicas, endocárdicas, valvulares)_Relacionada con la terapia ITB_Seguimiento6_Grado 3
SVII_I_147rel	Alteraciones cardiovasculares, general (frecuencia y ritmo cardiaco) (miocárdicas, endocárdicas, valvulares)_Relacionada con la terapia ITB_Seguimiento7_Grado 1
SVII_II_147rel	Alteraciones cardiovasculares, general (frecuencia y ritmo cardiaco) (miocárdicas, endocárdicas, valvulares)_Relacionada con la terapia ITB_Seguimiento7_Grado 2
SVII_III_147rel	Alteraciones cardiovasculares, general (frecuencia y ritmo cardiaco) (miocárdicas, endocárdicas, valvulares)_Relacionada con la terapia ITB_Seguimiento7_Grado 3
ST_I_147rel	Alteraciones cardiovasculares, general (frecuencia y ritmo cardiaco) (miocárdicas, endocárdicas, valvulares)_Relacionada con la terapia ITB_SeguimientoTotal_Grado 1
ST_II_147rel	Alteraciones cardiovasculares, general (frecuencia y ritmo cardiaco) (miocárdicas, endocárdicas, valvulares)_Relacionada con la terapia ITB_SeguimientoTotal_Grado 2
ST_III_147rel	Alteraciones cardiovasculares, general (frecuencia y ritmo cardiaco) (miocárdicas, endocárdicas, valvulares)_Relacionada con la terapia ITB_SeguimientoTotal_Grado 3
SI_I_147	Alteraciones cardiovasculares, general (frecuencia y ritmo cardiaco) (miocárdicas, endocárdicas, valvulares)_Seguimiento1_Grado 1
SI_II_147	Alteraciones cardiovasculares, general (frecuencia y ritmo cardiaco) (miocárdicas, endocárdicas, valvulares)_Seguimiento1_Grado 2
SI_III_147	Alteraciones cardiovasculares, general (frecuencia y ritmo cardiaco) (miocárdicas, endocárdicas, valvulares)_Seguimiento1_Grado 3
SII_I_147	Alteraciones cardiovasculares, general (frecuencia y ritmo cardiaco) (miocárdicas, endocárdicas, valvulares)_Seguimiento2_Grado 1
SII_II_147	Alteraciones cardiovasculares, general (frecuencia y ritmo cardiaco) (miocárdicas, endocárdicas, valvulares)_Seguimiento2_Grado 2
SII_III_147	Alteraciones cardiovasculares, general (frecuencia y ritmo cardiaco) (miocárdicas, endocárdicas, valvulares)_Seguimiento2_Grado 3
SIII_I_147	Alteraciones cardiovasculares, general (frecuencia y ritmo cardiaco) (miocárdicas, endocárdicas, valvulares)_Seguimiento3_Grado 1
SIII_II_147	Alteraciones cardiovasculares, general (frecuencia y ritmo cardiaco) (miocárdicas, endocárdicas, valvulares)_Seguimiento3_Grado 2
SIII_III_147	Alteraciones cardiovasculares, general (frecuencia y ritmo cardiaco) (miocárdicas, endocárdicas, valvulares)_Seguimiento3_Grado 3
SIV_I_147	Alteraciones cardiovasculares, general (frecuencia y ritmo cardiaco) (miocárdicas, endocárdicas, valvulares)_Seguimiento4_Grado 1
SIV_II_147	Alteraciones cardiovasculares, general (frecuencia y ritmo cardiaco) (miocárdicas, endocárdicas, valvulares)_Seguimiento4_Grado 2
SIV_III_147	Alteraciones cardiovasculares, general (frecuencia y ritmo cardiaco) (miocárdicas, endocárdicas, valvulares)_Seguimiento4_Grado 3
SV_I_147	Alteraciones cardiovasculares, general (frecuencia y ritmo cardiaco) (miocárdicas, endocárdicas, valvulares)_Seguimiento5_Grado 1
SV_II_147	Alteraciones cardiovasculares, general (frecuencia y ritmo cardiaco) (miocárdicas, endocárdicas, valvulares)_Seguimiento5_Grado 2
SV_III_147	Alteraciones cardiovasculares, general (frecuencia y ritmo cardiaco) (miocárdicas, endocárdicas, valvulares)_Seguimiento5_Grado 3
SVI_I_147	Alteraciones cardiovasculares, general (frecuencia y ritmo cardiaco) (miocárdicas, endocárdicas, valvulares)_Seguimiento6_Grado 1
SVI_II_147	Alteraciones cardiovasculares, general (frecuencia y ritmo cardiaco) (miocárdicas, endocárdicas, valvulares)_Seguimiento6_Grado 2
SVI_III_147	Alteraciones cardiovasculares, general (frecuencia y ritmo cardiaco) (miocárdicas, endocárdicas, valvulares)_Seguimiento6_Grado 3
SVII_I_147	Alteraciones cardiovasculares, general (frecuencia y ritmo cardiaco) (miocárdicas, endocárdicas, valvulares)_Seguimiento7_Grado 1
SVII_II_147	Alteraciones cardiovasculares, general (frecuencia y ritmo cardiaco) (miocárdicas, endocárdicas, valvulares)_Seguimiento7_Grado 2
SVII_III_147	Alteraciones cardiovasculares, general (frecuencia y ritmo cardiaco) (miocárdicas, endocárdicas, valvulares)_Seguimiento7_Grado 3
ST_I_147	Alteraciones cardiovasculares, general (frecuencia y ritmo cardiaco) (miocárdicas, endocárdicas, valvulares)_SeguimientoTotal_Grado 1
ST_II_147	Alteraciones cardiovasculares, general (frecuencia y ritmo cardiaco) (miocárdicas, endocárdicas, valvulares)_SeguimientoTotal_Grado 2
ST_III_147	Alteraciones cardiovasculares, general (frecuencia y ritmo cardiaco) (miocárdicas, endocárdicas, valvulares)_SeguimientoTotal_Grado 3
SI_I_151rel	Alteraciones del sistema inmunológico, retículo-endotelial y leucocitos_Relacionada con la terapia ITB_Seguimiento1_Grado 1
SI_II_151rel	Alteraciones del sistema inmunológico, retículo-endotelial y leucocitos_Relacionada con la terapia ITB_Seguimiento1_Grado 2
SI_III_151rel	Alteraciones del sistema inmunológico, retículo-endotelial y leucocitos_Relacionada con la terapia ITB_Seguimiento1_Grado 3
SII_I_151rel	Alteraciones del sistema inmunológico, retículo-endotelial y leucocitos_Relacionada con la terapia ITB_Seguimiento2_Grado 1
SII_II_151rel	Alteraciones del sistema inmunológico, retículo-endotelial y leucocitos_Relacionada con la terapia ITB_Seguimiento2_Grado 2
SII_III_151rel	Alteraciones del sistema inmunológico, retículo-endotelial y leucocitos_Relacionada con la terapia ITB_Seguimiento2_Grado 3
SIII_I_151rel	Alteraciones del sistema inmunológico, retículo-endotelial y leucocitos_Relacionada con la terapia ITB_Seguimiento3_Grado 1
SIII_II_151rel	Alteraciones del sistema inmunológico, retículo-endotelial y leucocitos_Relacionada con la terapia ITB_Seguimiento3_Grado 2
SIII_III_151rel	Alteraciones del sistema inmunológico, retículo-endotelial y leucocitos_Relacionada con la terapia ITB_Seguimiento3_Grado 3
SIV_I_151rel	Alteraciones del sistema inmunológico, retículo-endotelial y leucocitos_Relacionada con la terapia ITB_Seguimiento4_Grado 1
SIV_II_151rel	Alteraciones del sistema inmunológico, retículo-endotelial y leucocitos_Relacionada con la terapia ITB_Seguimiento4_Grado 2
SIV_III_151rel	Alteraciones del sistema inmunológico, retículo-endotelial y leucocitos_Relacionada con la terapia ITB_Seguimiento4_Grado 3
SV_I_151rel	Alteraciones del sistema inmunológico, retículo-endotelial y leucocitos_Relacionada con la terapia ITB_Seguimiento5_Grado 1
SV_II_151rel	Alteraciones del sistema inmunológico, retículo-endotelial y leucocitos_Relacionada con la terapia ITB_Seguimiento5_Grado 2
SV_III_151rel	Alteraciones del sistema inmunológico, retículo-endotelial y leucocitos_Relacionada con la terapia ITB_Seguimiento5_Grado 3
SVI_I_151rel	Alteraciones del sistema inmunológico, retículo-endotelial y leucocitos_Relacionada con la terapia ITB_Seguimiento6_Grado 1
SVI_II_151rel	Alteraciones del sistema inmunológico, retículo-endotelial y leucocitos_Relacionada con la terapia ITB_Seguimiento6_Grado 2
SVI_III_151rel	Alteraciones del sistema inmunológico, retículo-endotelial y leucocitos_Relacionada con la terapia ITB_Seguimiento6_Grado 3
SVII_I_151rel	Alteraciones del sistema inmunológico, retículo-endotelial y leucocitos_Relacionada con la terapia ITB_Seguimiento7_Grado 1
SVII_II_151rel	Alteraciones del sistema inmunológico, retículo-endotelial y leucocitos_Relacionada con la terapia ITB_Seguimiento7_Grado 2
SVII_III_151rel	Alteraciones del sistema inmunológico, retículo-endotelial y leucocitos_Relacionada con la terapia ITB_Seguimiento7_Grado 3
ST_I_151rel	Alteraciones del sistema inmunológico, retículo-endotelial y leucocitos_Relacionada con la terapia ITB_SeguimientoTotal_Grado 1
ST_II_151rel	Alteraciones del sistema inmunológico, retículo-endotelial y leucocitos_Relacionada con la terapia ITB_SeguimientoTotal_Grado 2
ST_III_151rel	Alteraciones del sistema inmunológico, retículo-endotelial y leucocitos_Relacionada con la terapia ITB_SeguimientoTotal_Grado 3
SI_I_151	Alteraciones del sistema inmunológico, retículo-endotelial y leucocitos_Seguimiento1_Grado 1
SI_II_151	Alteraciones del sistema inmunológico, retículo-endotelial y leucocitos_Seguimiento1_Grado 2
SI_III_151	Alteraciones del sistema inmunológico, retículo-endotelial y leucocitos_Seguimiento1_Grado 3
SII_I_151	Alteraciones del sistema inmunológico, retículo-endotelial y leucocitos_Seguimiento2_Grado 1
SII_II_151	Alteraciones del sistema inmunológico, retículo-endotelial y leucocitos_Seguimiento2_Grado 2
SII_III_151	Alteraciones del sistema inmunológico, retículo-endotelial y leucocitos_Seguimiento2_Grado 3
SIII_I_151	Alteraciones del sistema inmunológico, retículo-endotelial y leucocitos_Seguimiento3_Grado 1
SIII_II_151	Alteraciones del sistema inmunológico, retículo-endotelial y leucocitos_Seguimiento3_Grado 2
SIII_III_151	Alteraciones del sistema inmunológico, retículo-endotelial y leucocitos_Seguimiento3_Grado 3
SIV_I_151	Alteraciones del sistema inmunológico, retículo-endotelial y leucocitos_Seguimiento4_Grado 1
SIV_II_151	Alteraciones del sistema inmunológico, retículo-endotelial y leucocitos_Seguimiento4_Grado 2
SIV_III_151	Alteraciones del sistema inmunológico, retículo-endotelial y leucocitos_Seguimiento4_Grado 3
SV_I_151	Alteraciones del sistema inmunológico, retículo-endotelial y leucocitos_Seguimiento5_Grado 1
SV_II_151	Alteraciones del sistema inmunológico, retículo-endotelial y leucocitos_Seguimiento5_Grado 2
SV_III_151	Alteraciones del sistema inmunológico, retículo-endotelial y leucocitos_Seguimiento5_Grado 3
SVI_I_151	Alteraciones del sistema inmunológico, retículo-endotelial y leucocitos_Seguimiento6_Grado 1
SVI_II_151	Alteraciones del sistema inmunológico, retículo-endotelial y leucocitos_Seguimiento6_Grado 2
SVI_III_151	Alteraciones del sistema inmunológico, retículo-endotelial y leucocitos_Seguimiento6_Grado 3
SVII_I_151	Alteraciones del sistema inmunológico, retículo-endotelial y leucocitos_Seguimiento7_Grado 1
SVII_II_151	Alteraciones del sistema inmunológico, retículo-endotelial y leucocitos_Seguimiento7_Grado 2
SVII_III_151	Alteraciones del sistema inmunológico, retículo-endotelial y leucocitos_Seguimiento7_Grado 3
ST_I_151	Alteraciones del sistema inmunológico, retículo-endotelial y leucocitos_SeguimientoTotal_Grado 1
ST_II_151	Alteraciones del sistema inmunológico, retículo-endotelial y leucocitos_SeguimientoTotal_Grado 2
ST_III_151	Alteraciones del sistema inmunológico, retículo-endotelial y leucocitos_SeguimientoTotal_Grado 3
SI_I_145_187rel	Otros_Relacionada con la terapia ITB_Seguimiento1_Grado 1
SI_II_145_187~l	Otros_Relacionada con la terapia ITB_Seguimiento1_Grado 2
SI_III_145_18~l	Otros_Relacionada con la terapia ITB_Seguimiento1_Grado 3
SII_I_145_187~l	Otros_Relacionada con la terapia ITB_Seguimiento2_Grado 1
SII_II_145_18~l	Otros_Relacionada con la terapia ITB_Seguimiento2_Grado 2
SII_III_145_1~l	Otros_Relacionada con la terapia ITB_Seguimiento2_Grado 3
SIII_I_145_18~l	Otros_Relacionada con la terapia ITB_Seguimiento3_Grado 1
SIII_II_145_1~l	Otros_Relacionada con la terapia ITB_Seguimiento3_Grado 2
SIII_III_145_~l	Otros_Relacionada con la terapia ITB_Seguimiento3_Grado 3
SIV_I_145_187~l	Otros_Relacionada con la terapia ITB_Seguimiento4_Grado 1
SIV_II_145_18~l	Otros_Relacionada con la terapia ITB_Seguimiento4_Grado 2
SIV_III_145_1~l	Otros_Relacionada con la terapia ITB_Seguimiento4_Grado 3
SV_I_145_187rel	Otros_Relacionada con la terapia ITB_Seguimiento5_Grado 1
SV_II_145_187~l	Otros_Relacionada con la terapia ITB_Seguimiento5_Grado 2
SV_III_145_18~l	Otros_Relacionada con la terapia ITB_Seguimiento5_Grado 3
SVI_I_145_187~l	Otros_Relacionada con la terapia ITB_Seguimiento6_Grado 1
SVI_II_145_18~l	Otros_Relacionada con la terapia ITB_Seguimiento6_Grado 2
SVI_III_145_1~l	Otros_Relacionada con la terapia ITB_Seguimiento6_Grado 3
SVII_I_145_18~l	Otros_Relacionada con la terapia ITB_Seguimiento7_Grado 1
SVII_II_145_1~l	Otros_Relacionada con la terapia ITB_Seguimiento7_Grado 2
SVII_III_145_~l	Otros_Relacionada con la terapia ITB_Seguimiento7_Grado 3
ST_I_145_187rel	Otros_Relacionada con la terapia ITB_SeguimientoTotal_Grado 1
ST_II_145_187~l	Otros_Relacionada con la terapia ITB_SeguimientoTotal_Grado 2
ST_III_145_18~l	Otros_Relacionada con la terapia ITB_SeguimientoTotal_Grado 3
SI_I_145_187	Otros_Seguimiento1_Grado 1
SI_II_145_187	Otros_Seguimiento1_Grado 2
SI_III_145_187	Otros_Seguimiento1_Grado 3
SII_I_145_187	Otros_Seguimiento2_Grado 1
SII_II_145_187	Otros_Seguimiento2_Grado 2
SII_III_145_187	Otros_Seguimiento2_Grado 3
SIII_I_145_187	Otros_Seguimiento3_Grado 1
SIII_II_145_187	Otros_Seguimiento3_Grado 2
SIII_III_14~187	Otros_Seguimiento3_Grado 3
SIV_I_145_187	Otros_Seguimiento4_Grado 1
SIV_II_145_187	Otros_Seguimiento4_Grado 2
SIV_III_145_187	Otros_Seguimiento4_Grado 3
SV_I_145_187	Otros_Seguimiento5_Grado 1
SV_II_145_187	Otros_Seguimiento5_Grado 2
SV_III_145_187	Otros_Seguimiento5_Grado 3
SVI_I_145_187	Otros_Seguimiento6_Grado 1
SVI_II_145_187	Otros_Seguimiento6_Grado 2
SVI_III_145_187	Otros_Seguimiento6_Grado 3
SVII_I_145_187	Otros_Seguimiento7_Grado 1
SVII_II_145_187	Otros_Seguimiento7_Grado 2
SVII_III_14~187	Otros_Seguimiento7_Grado 3
ST_I_145_187	Otros_SeguimientoTotal_Grado 1
ST_II_145_187	Otros_SeguimientoTotal_Grado 2
ST_III_145_187	Otros_SeguimientoTotal_Grado 3
EAREL_SI_GI	Evento adverso_Relacionada con la terapia ITB_Seguimiento1_Grado 1
EAREL_SI_GII	Evento adverso_Relacionada con la terapia ITB_Seguimiento1_Grado 2
EAREL_SI_GIII	Evento adverso_Relacionada con la terapia ITB_Seguimiento1_Grado 3
EAREL_SII_GI	Evento adverso_Relacionada con la terapia ITB_Seguimiento2_Grado 1
EAREL_SII_GII	Evento adverso_Relacionada con la terapia ITB_Seguimiento2_Grado 2
EAREL_SII_GIII	Evento adverso_Relacionada con la terapia ITB_Seguimiento2_Grado 3
EAREL_SIII_GI	Evento adverso_Relacionada con la terapia ITB_Seguimiento3_Grado 1
EAREL_SIII_GII	Evento adverso_Relacionada con la terapia ITB_Seguimiento3_Grado 2
EAREL_SIII_GIII	Evento adverso_Relacionada con la terapia ITB_Seguimiento3_Grado 3
EAREL_SIV_GI	Evento adverso_Relacionada con la terapia ITB_Seguimiento4_Grado 1
EAREL_SIV_GII	Evento adverso_Relacionada con la terapia ITB_Seguimiento4_Grado 2
EAREL_SIV_GIII	Evento adverso_Relacionada con la terapia ITB_Seguimiento4_Grado 3
EAREL_SV_GI	Evento adverso_Relacionada con la terapia ITB_Seguimiento5_Grado 1
EAREL_SV_GII	Evento adverso_Relacionada con la terapia ITB_Seguimiento5_Grado 2
EAREL_SV_GIII	Evento adverso_Relacionada con la terapia ITB_Seguimiento5_Grado 3
EAREL_SVI_GI	Evento adverso_Relacionada con la terapia ITB_Seguimiento6_Grado 1
EAREL_SVI_GII	Evento adverso_Relacionada con la terapia ITB_Seguimiento6_Grado 2
EAREL_SVI_GIII	Evento adverso_Relacionada con la terapia ITB_Seguimiento6_Grado 3
EAREL_SVII_GI	Evento adverso_Relacionada con la terapia ITB_Seguimiento7_Grado 1
EAREL_SVII_GII	Evento adverso_Relacionada con la terapia ITB_Seguimiento7_Grado 2
EAREL_SVII_GIII	Evento adverso_Relacionada con la terapia ITB_Seguimiento7_Grado 3
EAREL_GI	Evento adverso_Relacionada con la terapia ITB_SeguimientoTotal_Grado 1
EAREL_GII	Evento adverso_Relacionada con la terapia ITB_SeguimientoTotal_Grado 2
EAREL_GIII	Evento adverso_Relacionada con la terapia ITB_SeguimientoTotal_Grado 3
EATOT_SI_GI	Evento adverso total_Seguimiento1_Grado 1
EATOT_SI_GII	Evento adverso total_Seguimiento1_Grado 2
EATOT_SI_GIII	Evento adverso total_Seguimiento1_Grado 3
EATOT_SII_GI	Evento adverso total_Seguimiento2_Grado 1
EATOT_SII_GII	Evento adverso total_Seguimiento2_Grado 2
EATOT_SII_GIII	Evento adverso total_Seguimiento2_Grado 3
EATOT_SIII_GI	Evento adverso total_Seguimiento3_Grado 1
EATOT_SIII_GII	Evento adverso total_Seguimiento3_Grado 2
EATOT_SIII_GIII	Evento adverso total_Seguimiento3_Grado 3
EATOT_SIV_GI	Evento adverso total_Seguimiento4_Grado 1
EATOT_SIV_GII	Evento adverso total_Seguimiento4_Grado 2
EATOT_SIV_GIII	Evento adverso total_Seguimiento4_Grado 3
EATOT_SV_GI	Evento adverso total_Seguimiento5_Grado 1
EATOT_SV_GII	Evento adverso total_Seguimiento5_Grado 2
EATOT_SV_GIII	Evento adverso total_Seguimiento5_Grado 3
EATOT_SVI_GI	Evento adverso total_Seguimiento6_Grado 1
EATOT_SVI_GII	Evento adverso total_Seguimiento6_Grado 2
EATOT_SVI_GIII	Evento adverso total_Seguimiento6_Grado 3
EATOT_SVII_GI	Evento adverso total_Seguimiento7_Grado 1
EATOT_SVII_GII	Evento adverso total_Seguimiento7_Grado 2
EATOT_SVII_GIII	Evento adverso total_Seguimiento7_Grado 3
EATOTAL_GI	Evento adverso total_SeguimientoTotal_Grado 1
EATOTAL_GII	Evento adverso total_SeguimientoTotal_Grado 2
EATOTAL_GIII	Evento adverso total_SeguimientoTotal_Grado 3
SI_Irel
SIV_III_24	Picor-Prurito- picazón-comezón_Seguimiento4_Grado 3
SV_I_24	Picor-Prurito- picazón-comezón_Seguimiento5_Grado 1
SV_II_24	Picor-Prurito- picazón-comezón_Seguimiento5_Grado 2
SV_III_24	Picor-Prurito- picazón-comezón_Seguimiento5_Grado 3
SVI_I_24	Picor-Prurito- picazón-comezón_Seguimiento6_Grado 1
SVI_II_24	Picor-Prurito- picazón-comezón_Seguimiento6_Grado 2
SVI_III_24	Picor-Prurito- picazón-comezón_Seguimiento6_Grado 3
SVII_I_24	Picor-Prurito- picazón-comezón_Seguimiento7_Grado 1
SVII_II_24	Picor-Prurito- picazón-comezón_Seguimiento7_Grado 2
SVII_III_24	Picor-Prurito- picazón-comezón_Seguimiento7_Grado 3
SI_I_28	Rash (Sarpullido)_Seguimiento1_Grado 1
SI_II_28	Rash (Sarpullido)_Seguimiento1_Grado 2
SI_III_28	Rash (Sarpullido)_Seguimiento1_Grado 3
SII_I_28	Rash (Sarpullido)_Seguimiento2_Grado 1
SII_II_28	Rash (Sarpullido)_Seguimiento2_Grado 2
SII_III_28	Rash (Sarpullido)_Seguimiento2_Grado 3
SIII_I_28	Rash (Sarpullido)_Seguimiento3_Grado 1
SIII_II_28	Rash (Sarpullido)_Seguimiento3_Grado 2
SIII_III_28	Rash (Sarpullido)_Seguimiento3_Grado 3
SIV_I_28	Rash (Sarpullido)_Seguimiento4_Grado 1
SIV_II_28	Rash (Sarpullido)_Seguimiento4_Grado 2
SIV_III_28	Rash (Sarpullido)_Seguimiento4_Grado 3
SV_I_28	Rash (Sarpullido)_Seguimiento5_Grado 1
SV_II_28	Rash (Sarpullido)_Seguimiento5_Grado 2
SV_III_28	Rash (Sarpullido)_Seguimiento5_Grado 3
SVI_I_28	Rash (Sarpullido)_Seguimiento6_Grado 1
SVI_II_28	Rash (Sarpullido)_Seguimiento6_Grado 2
SVI_III_28	Rash (Sarpullido)_Seguimiento6_Grado 3
SVII_I_28	Rash (Sarpullido)_Seguimiento7_Grado 1
SVII_II_28	Rash (Sarpullido)_Seguimiento7_Grado 2
SVII_III_28	Rash (Sarpullido)_Seguimiento7_Grado 3
SV_III_34	alteración general no especificada (generales), malestar general_Seguimiento5_Grado 3
SVII_I_34	alteración general no especificada (generales), malestar general_Seguimiento7_Grado 1
SVII_II_81	Alteraciones del Sistema Nervioso Central y Periférico_Seguimiento7_Grado 2
SV_III_88	Fatiga_Seguimiento5_Grado 3
SVII_II_92	Aumento de apetito (aumento de ap)_Seguimiento7_Grado 2
SV_III_95	Dolor abdominal (hepático, flancos, dolor abd)_Seguimiento5_Grado 3
SIII_II_97	Estreñimiento, constipación_Seguimiento3_Grado 2
SI_II_99	Náuseas (nausea)_Seguimiento1_Grado 2
SV_III_99	Náuseas (nausea)_Seguimiento5_Grado 3
SI_I_133	Tos (tos seca, tos con expectoración)_Seguimiento1_Grado 1
SVI_II_138	Mialgia, mialgias, mioartralgia, mioartralgias_Seguimiento6_Grado 2
SVI_III_140	Miositis_Seguimiento6_Grado 3
SVI_II_141	Osteoartritis (Dolor de huesos, dolor de articulaciones, dolor de extremidades- piernas, brazos, manos, pies (talones)-, dolor de cadera)_Seguimiento6_Grado 2
piel_S1rel	Alteraciones de la piel y anexos. Seguimiento 1 relacionado con la terapia ITB
piel_S2rel	Alteraciones de la piel y anexos. Seguimiento 2 relacionado con la terapia ITB
piel_S3rel	Alteraciones de la piel y anexos. Seguimiento 3 relacionado con la terapia ITB
piel_S4rel	Alteraciones de la piel y anexos. Seguimiento 4 relacionado con la terapia ITB
piel_S5rel	Alteraciones de la piel y anexos. Seguimiento 5 relacionado con la terapia ITB
piel_S6rel	Alteraciones de la piel y anexos. Seguimiento 6 relacionado con la terapia ITB
piel_S7rel	Alteraciones de la piel y anexos. Seguimiento 7 relacionado con la terapia ITB
piel_total_rel	Alteraciones de la piel y anexos. Total relacionado con la terapia ITB
gral_S1rel	Alteraciones generales, de todo el organismo. Seguimiento 1 relacionado con la terapia ITB
gral_S2rel	Alteraciones generales, de todo el organismo. Seguimiento 2 relacionado con la terapia ITB
gral_S3rel	Alteraciones generales, de todo el organismo. Seguimiento 3 relacionado con la terapia ITB
gral_S4rel	Alteraciones generales, de todo el organismo. Seguimiento 4 relacionado con la terapia ITB
gral_S5rel	Alteraciones generales, de todo el organismo. Seguimiento 5 relacionado con la terapia ITB
gral_S6rel	Alteraciones generales, de todo el organismo. Seguimiento 6 relacionado con la terapia ITB
gral_S7rel	Alteraciones generales, de todo el organismo. Seguimiento 7 relacionado con la terapia ITB
gral_total_rel	Alteraciones generales, de todo el organismo. Total relacionado con la terapia ITB
hepa_S1rel	Alteraciones en el sistema hepatobiliar. Seguimiento 1 relacionado con la terapia ITB
hepa_S2rel	Alteraciones en el sistema hepatobiliar. Seguimiento 2 relacionado con la terapia ITB
hepa_S3rel	Alteraciones en el sistema hepatobiliar. Seguimiento 3 relacionado con la terapia ITB
hepa_S4rel	Alteraciones en el sistema hepatobiliar. Seguimiento 4 relacionado con la terapia ITB
hepa_S5rel	Alteraciones en el sistema hepatobiliar. Seguimiento 5 relacionado con la terapia ITB
hepa_S6rel	Alteraciones en el sistema hepatobiliar. Seguimiento 6 relacionado con la terapia ITB
hepa_S7rel	Alteraciones en el sistema hepatobiliar. Seguimiento 7 relacionado con la terapia ITB
hepa_total_rel	Alteraciones en el sistema hepatobiliar. Total relacionado con la terapia ITB
SNC_S1rel	Alteraciones del Sistema Nervioso Central y Periférico. Seguimiento 1 relacionado con la terapia ITB
SNC_S2rel	Alteraciones del Sistema Nervioso Central y Periférico. Seguimiento 2 relacionado con la terapia ITB
SNC_S3rel	Alteraciones del Sistema Nervioso Central y Periférico. Seguimiento 3 relacionado con la terapia ITB
SNC_S4rel	Alteraciones del Sistema Nervioso Central y Periférico. Seguimiento 4 relacionado con la terapia ITB
SNC_S5rel	Alteraciones del Sistema Nervioso Central y Periférico. Seguimiento 5 relacionado con la terapia ITB
SNC_S6rel	Alteraciones del Sistema Nervioso Central y Periférico. Seguimiento 6 relacionado con la terapia ITB
SNC_S7rel	Alteraciones del Sistema Nervioso Central y Periférico. Seguimiento 7 relacionado con la terapia ITB
SNC_total_rel	Alteraciones del Sistema Nervioso Central y Periférico. Total relacionado con la terapia ITB
SNV_S1rel	Alteraciones del sistema vegetativo. Seguimiento 1 relacionado con la terapia ITB
SNV_S2rel	Alteraciones del sistema vegetativo. Seguimiento 2 relacionado con la terapia ITB
SNV_S3rel	Alteraciones del sistema vegetativo. Seguimiento 3 relacionado con la terapia ITB
SNV_S4rel	Alteraciones del sistema vegetativo. Seguimiento 4 relacionado con la terapia ITB
SNV_S5rel	Alteraciones del sistema vegetativo. Seguimiento 5 relacionado con la terapia ITB
SNV_S6rel	Alteraciones del sistema vegetativo. Seguimiento 6 relacionado con la terapia ITB
SNV_S7rel	Alteraciones del sistema vegetativo. Seguimiento 7 relacionado con la terapia ITB
SNV_total_rel	Alteraciones del sistema vegetativo. Total relacionado con la terapia ITB
GI_S1rel	Alteraciones del Sistema Gastrointestinal. Seguimiento 1 relacionado con la terapia ITB
GI_S2rel	Alteraciones del Sistema Gastrointestinal. Seguimiento 2 relacionado con la terapia ITB
GI_S3rel	Alteraciones del Sistema Gastrointestinal. Seguimiento 3 relacionado con la terapia ITB
GI_S4rel	Alteraciones del Sistema Gastrointestinal. Seguimiento 4 relacionado con la terapia ITB
GI_S5rel	Alteraciones del Sistema Gastrointestinal. Seguimiento 5 relacionado con la terapia ITB
GI_S6rel	Alteraciones del Sistema Gastrointestinal. Seguimiento 6 relacionado con la terapia ITB
GI_S7rel	Alteraciones del Sistema Gastrointestinal. Seguimiento 7 relacionado con la terapia ITB
GI_total_rel	Alteraciones del Sistema Gastrointestinal. Total relacionado con la terapia ITB
endoc_S1rel	Alteraciones endocrinas. Seguimiento 1 relacionado con la terapia ITB
endoc_S2rel	Alteraciones endocrinas. Seguimiento 2 relacionado con la terapia ITB
endoc_S3rel	Alteraciones endocrinas. Seguimiento 3 relacionado con la terapia ITB
endoc_S4rel	Alteraciones endocrinas. Seguimiento 4 relacionado con la terapia ITB
endoc_S5rel	Alteraciones endocrinas. Seguimiento 5 relacionado con la terapia ITB
endoc_S6rel	Alteraciones endocrinas. Seguimiento 6 relacionado con la terapia ITB
endoc_S7rel	Alteraciones endocrinas. Seguimiento 7 relacionado con la terapia ITB
endoc_total_rel	Alteraciones endocrinas. Total relacionado con la terapia ITB
resp_S1rel	Alteraciones del Sistema Respiratorio. Seguimiento 1 relacionado con la terapia ITB
resp_S2rel	Alteraciones del Sistema Respiratorio. Seguimiento 2 relacionado con la terapia ITB
resp_S3rel	Alteraciones del Sistema Respiratorio. Seguimiento 3 relacionado con la terapia ITB
resp_S4rel	Alteraciones del Sistema Respiratorio. Seguimiento 4 relacionado con la terapia ITB
resp_S5rel	Alteraciones del Sistema Respiratorio. Seguimiento 5 relacionado con la terapia ITB
resp_S6rel	Alteraciones del Sistema Respiratorio. Seguimiento 6 relacionado con la terapia ITB
resp_S7rel	Alteraciones del Sistema Respiratorio. Seguimiento 7 relacionado con la terapia ITB
resp_total_rel	Alteraciones del Sistema Respiratorio. Total relacionado con la terapia ITB
musc_S1rel	Alteraciones del Sistema Musculoesquelético. Seguimiento 1 relacionado con la terapia ITB
musc_S2rel	Alteraciones del Sistema Musculoesquelético. Seguimiento 2 relacionado con la terapia ITB
musc_S3rel	Alteraciones del Sistema Musculoesquelético. Seguimiento 3 relacionado con la terapia ITB
musc_S4rel	Alteraciones del Sistema Musculoesquelético. Seguimiento 4 relacionado con la terapia ITB
musc_S5rel	Alteraciones del Sistema Musculoesquelético. Seguimiento 5 relacionado con la terapia ITB
musc_S6rel	Alteraciones del Sistema Musculoesquelético. Seguimiento 6 relacionado con la terapia ITB
musc_S7rel	Alteraciones del Sistema Musculoesquelético. Seguimiento 7 relacionado con la terapia ITB
musc_total_rel	Alteraciones del Sistema Musculoesquelético. Total relacionado con la terapia ITB
inmu_S1rel	Alteraciones del sistema inmunológico, retículo-endotelial y leucocitos. Seguimiento 1 relacionado con la terapia ITB
inmu_S2rel	Alteraciones del sistema inmunológico, retículo-endotelial y leucocitos. Seguimiento 2 relacionado con la terapia ITB
inmu_S3rel	Alteraciones del sistema inmunológico, retículo-endotelial y leucocitos. Seguimiento 3 relacionado con la terapia ITB
inmu_S4rel	Alteraciones del sistema inmunológico, retículo-endotelial y leucocitos. Seguimiento 4 relacionado con la terapia ITB
inmu_S5rel	Alteraciones del sistema inmunológico, retículo-endotelial y leucocitos. Seguimiento 5 relacionado con la terapia ITB
inmu_S6rel	Alteraciones del sistema inmunológico, retículo-endotelial y leucocitos. Seguimiento 6 relacionado con la terapia ITB
inmu_S7rel	Alteraciones del sistema inmunológico, retículo-endotelial y leucocitos. Seguimiento 7 relacionado con la terapia ITB
inmu_total_rel	Alteraciones del sistema inmunológico, retículo-endotelial y leucocitos. Total relacionado con la terapia ITB
cardio_S1rel	Alteraciones cardiovasculares, general (frecuencia y ritmo cardiaco) (miocárdicas, endocárdicas, valvulares). Seguimiento 1 relacionado con la terapia ITB
cardio_S2rel	Alteraciones cardiovasculares, general (frecuencia y ritmo cardiaco) (miocárdicas, endocárdicas, valvulares). Seguimiento 2 relacionado con la terapia ITB
cardio_S3rel	Alteraciones cardiovasculares, general (frecuencia y ritmo cardiaco) (miocárdicas, endocárdicas, valvulares). Seguimiento 3 relacionado con la terapia ITB
cardio_S4rel	Alteraciones cardiovasculares, general (frecuencia y ritmo cardiaco) (miocárdicas, endocárdicas, valvulares). Seguimiento 4 relacionado con la terapia ITB
cardio_S5rel	Alteraciones cardiovasculares, general (frecuencia y ritmo cardiaco) (miocárdicas, endocárdicas, valvulares). Seguimiento 5 relacionado con la terapia ITB
cardio_S6rel	Alteraciones cardiovasculares, general (frecuencia y ritmo cardiaco) (miocárdicas, endocárdicas, valvulares). Seguimiento 6 relacionado con la terapia ITB
cardio_S7rel	Alteraciones cardiovasculares, general (frecuencia y ritmo cardiaco) (miocárdicas, endocárdicas, valvulares). Seguimiento 7 relacionado con la terapia ITB
cardio_total_~l	Alteraciones cardiovasculares, general (frecuencia y ritmo cardiaco) (miocárdicas, endocárdicas, valvulares). Total relacionado con la terapia ITB
otros_S1rel	Otros eventos adversos. Seguimiento 1 relacionado con la terapia ITB
otros_S2rel	Otros eventos adversos. Seguimiento 2 relacionado con la terapia ITB
otros_S3rel	Otros eventos adversos. Seguimiento 3 relacionado con la terapia ITB
otros_S4rel	Otros eventos adversos. Seguimiento 4 relacionado con la terapia ITB
otros_S5rel	Otros eventos adversos. Seguimiento 5 relacionado con la terapia ITB
otros_S6rel	Otros eventos adversos. Seguimiento 6 relacionado con la terapia ITB
otros_S7rel	Otros eventos adversos. Seguimiento 7 relacionado con la terapia ITB
otros_total_rel	Otros eventos adversos. Total relacionado con la terapia ITB
alt_I_II_S1	Elevación ALT grado 1 o 2. Seguimiento 1
alt_I_II_S2	Elevación ALT grado 1 o 2. Seguimiento 2
alt_I_II_S3	Elevación ALT grado 1 o 2. Seguimiento 3
alt_I_II_S4	Elevación ALT grado 1 o 2. Seguimiento 4
alt_I_II_S6	Elevación ALT grado 1 o 2. Seguimiento 6
alt_I_II_S7	Elevación ALT grado 1 o 2. Seguimiento 7
alt_I_II_T	Elevación ALT grado 1 o 2. Total
alt_III_S1	Elevación ALT grado 3. Seguimiento 1
alt_III_S2	Elevación ALT grado 3. Seguimiento 2
alt_III_S3	Elevación ALT grado 3. Seguimiento 3
alt_III_S4	Elevación ALT grado 3. Seguimiento 4
alt_III_S6	Elevación ALT grado 3 . Seguimiento 6
alt_III_S7	Elevación ALT grado 3. Seguimiento 7
alt_III_T	Elevación ALT grado 3. Total
alt_IV_S1	Elevación ALT grado 4. Seguimiento 1
alt_IV_S2	Elevación ALT grado 4. Seguimiento 2
alt_IV_S3	Elevación ALT grado 4. Seguimiento 3
alt_IV_S4	Elevación ALT grado 4. Seguimiento 4
alt_IV_S6	Elevación ALT grado 4. Seguimiento 6
alt_IV_S7	Elevación ALT grado 4. Seguimiento 7
alt_IV_T	Elevación ALT grado 4. Total
HEPATOX_TOT	Hepatotoxicidad total
hepatox_S1rel	Hepatotoxicidad. Seguimiento 1
hepatox_S2rel	Hepatotoxicidad. Seguimiento 2
hepatox_S3rel	Hepatotoxicidad. Seguimiento 3
hepatox_S4rel	Hepatotoxicidad. Seguimiento 4
hepatox_S6rel	Hepatotoxicidad. Seguimiento 6
hepatox_S7rel	Hepatotoxicidad. Seguimiento 7
hepatox_total~l	Hepatotoxicidad. Total
hem_GI_S0	Alteración hemática. Grado 1. Basal
hem_GII_S0	Alteración hemática. Grado 2. Basal
hem_GIII_S0	Alteración hemática. Grado 3. Basal
hem_GIV_S0	Alteración hemática. Grado 4. Basal
hem_GT_S0	Alteración hemática. Total. Basal
hem_norm_S0	Sin alteración hemática. Basal
niv_hemat_basal	Recuento hemático basal
hem_GI_S4	Alteración hemática. Grado 1. Seguimiento 4
hem_GII_S4	Alteración hemática. Grado 2. Seguimiento 4
hem_GIII_S4	Alteración hemática. Grado 3. Seguimiento 4
hem_GIV_S4	Alteración hemática. Grado 4. Seguimiento 4
hem_GT_S4	Alteración hemática. Total. Seguimiento 4
hem_GI_S7	Alteración hemática. Grado 1. Seguimiento 7
hem_GII_S7	Alteración hemática. Grado 2. Seguimiento 7
hem_GIII_S7	Alteración hemática. Grado 3. Seguimiento 7
hem_GIV_S7	Alteración hemática. Grado 4. Seguimiento 7
hem_GT_S7	Alteración hemática. Total. Seguimiento 7
hem_GI_T	Alteración hemática. Grado 1. Total
hem_GII_T	Alteración hemática. Grado 2. Total
hem_GIII_T	Alteración hemática. Grado 3. Total
hem_GIV_T	Alteración hemática. Grado 4. Total
hem_total	Alteración hemática. Total.
Hipeglu_S1	Hiperglicemia. Seguimiento 1
Hipeglu_S2	Hiperglicemia. Seguimiento 2
Hipeglu_S3	Hiperglicemia. Seguimiento 3
Hipeglu_S4A	Hiperglicemia. Seguimiento 4A
Hipeglu_S4	Hiperglicemia. Seguimiento 4
Hipeglu_S5	Hiperglicemia. Seguimiento 5
Hipeglu_S6	Hiperglicemia. Seguimiento 6
Hipeglu_S7	Hiperglicemia. Seguimiento 7
Hipeglu_S7A	Hiperglicemia. Seguimiento 7A
hiperglu_Tot	Hiperglicemia. Total
orden
Fech_inicio	Fecha de inicio del seguimiento
dia_ini	Día de inicio del seguimiento
mes_ini	Mes de inicio del seguimiento
anio_ini	Año de inicio del seguimiento
D_piel_GI	Días transcurridos entre el inicio del seguimiento _ Alteraciones de la piel y anexos. Grado 1
D_piel_GII	Días transcurridos entre el inicio del seguimiento _ Alteraciones de la piel y anexos. Grado 2
D_GRAL_GI	Días transcurridos entre el inicio del seguimiento _ Alteraciones generales, de todo el organismo. Grado 1
D_GRAL_GII	Días transcurridos entre el inicio del seguimiento _Alteraciones generales, de todo el organismo. Grado 2
D_HEPAT_I	Días transcurridos entre el inicio del seguimiento _ Alteraciones en el sistema hepatobiliar. Grado 1
D_HEPAT_II	Días transcurridos entre el inicio del seguimiento _ Alteraciones en el sistema hepatobiliar. Grado 2
D_HEPAT_III	Días transcurridos entre el inicio del seguimiento _Alteraciones en el sistema hepatobiliar. Grado 3
D_SNC_I	Días transcurridos entre el inicio del seguimiento _ Alteraciones del Sistema Nervioso Central y Periférico. Grado 1
D_SNV_I	Días transcurridos entre el inicio del seguimiento _ Alteraciones del sistema vegetativo. Grado 1
D_SNV_II	Días transcurridos entre el inicio del seguimiento _Alteraciones del sistema vegetativo. Grado 2
D_GI_I	Días transcurridos entre el inicio del seguimiento _ Alteraciones del Sistema Gastrointestinal. Grado 1
D_GI_II	Días transcurridos entre el inicio del seguimiento _Alteraciones del Sistema Gastrointestinal. Grado 2
D_GI_III	Días transcurridos entre el inicio del seguimiento _Alteraciones del Sistema Gastrointestinal. Grado 3
D_ENDOC_I	Días transcurridos entre el inicio del seguimiento _ Alteraciones endocrinas. Grado 1
D_ENDOC_II	Días transcurridos entre el inicio del seguimiento _ Alteraciones endocrinas. Grado 2
D_MUSCUL_I	Días transcurridos entre el inicio del seguimiento _Alteraciones del Sistema Musculoesquelético. Grado 1
D_MUSCUL_II	Días transcurridos entre el inicio del seguimiento _ Alteraciones del Sistema Musculoesquelético. Grado 2
D_INMUNO_I	Días transcurridos entre el inicio del seguimiento _ Alteraciones del sistema inmunológico, retículo-endotelial y leucocitos. Grado 1
D_INMUNO_III	Días transcurridos entre el inicio del seguimiento _Alteraciones del sistema inmunológico, retículo-endotelial y leucocitos. Grado 3
D_OTROS_I	Días transcurridos entre el inicio del seguimiento _ Otros. Grado 1
D_OTROS_II	Días transcurridos entre el inicio del seguimiento _ Otros. Grado 2
D_EAREL_GI	Días transcurridos entre el inicio del seguimiento _Cualquier evento adverso relacionado. Grado 1
D_EAREL_GII	Días transcurridos entre el inicio del seguimiento _ Cualquier evento adverso relacionado. Grado 2
D_EAREL_GIII	Días transcurridos entre el inicio del seguimiento _ Cualquier evento adverso relacionado. Grado 3
D_HEPATOX_I_II	Días transcurridos entre el inicio del seguimiento _ Hepatotoxicidad. Grado 1 o 2
D_HEPATOX_III	Días transcurridos entre el inicio del seguimiento _ Hepatotoxicidad. Grado 3
D_HEPATOX_IV	Días transcurridos entre el inicio del seguimiento _ Hepatotoxicidad. Grado 4
D_hem_GI	Días transcurridos entre el inicio del seguimiento _ Alteraciones hematologicas. Grado 1
D_hem_GII	Días transcurridos entre el inicio del seguimiento _ Alteraciones hematologicas. Grado 2
D_hepatox_tot	Días transcurridos entre el inicio del seguimiento _ Hepatotoxicidad. Total
D_hem_tot	Días transcurridos entre el inicio del seguimiento _ Alteraciones hematologicas. Total
D_piel_tot	Días transcurridos entre el inicio del seguimiento _ Alteraciones de la piel y anexos. Total
D_gral_tot	Días transcurridos entre el inicio del seguimiento _ Alteraciones generales, de todo el organismo. Total
D_hepa_tot	Días transcurridos entre el inicio del seguimiento _ Alteraciones en el sistema hepatobiliar. Total
D_SNC_tot	Días transcurridos entre el inicio del seguimiento _ Alteraciones del Sistema Nervioso Central y Periférico. Total
D_SNV_tot	Días transcurridos entre el inicio del seguimiento _ Alteraciones del sistema vegetativo. Total
D_GI_tot	Días transcurridos entre el inicio del seguimiento _ Alteraciones del Sistema Gastrointestinal. Total
D_endoc_tot	Días transcurridos entre el inicio del seguimiento _ Alteraciones endocrinas. Total
D_musc_tot	Días transcurridos entre el inicio del seguimiento _ Alteraciones del Sistema Musculoesquelético. Total
D_inmu_tot	Días transcurridos entre el inicio del seguimiento _ Alteraciones del sistema inmunológico, retículo-endotelial y leucocitos. Total
D_otros_tot	Días transcurridos entre el inicio del seguimiento _ Otros. Total
d_piel_G1	Días transcurridos entre el inicio del seguimiento y el fin de tratamiento o la presencia de _ Alteraciones de la piel y anexos. Grado 1
d_piel_G2	Días transcurridos entre el inicio del seguimiento y el fin de tratamiento o la presencia de _ Alteraciones de la piel y anexos. Grado 2
d_gral_G1	Días transcurridos entre el inicio del seguimiento y el fin de tratamiento o la presencia de _ Alteraciones generales, de todo el organismo. Grado 1
d_gral_G2	Días transcurridos entre el inicio del seguimiento y el fin de tratamiento o la presencia de _Alteraciones generales, de todo el organismo. Grado 2
d_hepat_G1	Días transcurridos entre el inicio del seguimiento y el fin de tratamiento o la presencia de _ Alteraciones en el sistema hepatobiliar. Grado 1
d_hepat_G2	Días transcurridos entre el inicio del seguimiento y el fin de tratamiento o la presencia de _ Alteraciones en el sistema hepatobiliar. Grado 2
d_hepat_G3	Días transcurridos entre el inicio del seguimiento y el fin de tratamiento o la presencia de _Alteraciones en el sistema hepatobiliar. Grado 3
d_snc_G1	Días transcurridos entre el inicio del seguimiento y el fin de tratamiento o la presencia de _ Alteraciones del Sistema Nervioso Central y Periférico. Grado 1
d_snv_G1	Días transcurridos entre el inicio del seguimiento y el fin de tratamiento o la presencia de _ Alteraciones del sistema vegetativo. Grado 1
d_snv_G2	Días transcurridos entre el inicio del seguimiento y el fin de tratamiento o la presencia de _Alteraciones del sistema vegetativo. Grado 2
d_gi_G1	Días transcurridos entre el inicio del seguimiento y el fin de tratamiento o la presencia de _ Alteraciones del Sistema Gastrointestinal. Grado 1
d_gi_G2	Días transcurridos entre el inicio del seguimiento y el fin de tratamiento o la presencia de _Alteraciones del Sistema Gastrointestinal. Grado 2
d_gi_G3	Días transcurridos entre el inicio del seguimiento y el fin de tratamiento o la presencia de _Alteraciones del Sistema Gastrointestinal. Grado 3
d_endoc_G1	Días transcurridos entre el inicio del seguimiento y el fin de tratamiento o la presencia de _ Alteraciones endocrinas. Grado 1
d_endoc_G2	Días transcurridos entre el inicio del seguimiento y el fin de tratamiento o la presencia de _ Alteraciones endocrinas. Grado 2
d_muscul_G1	Días transcurridos entre el inicio del seguimiento y el fin de tratamiento o la presencia de _Alteraciones del Sistema Musculoesquelético. Grado 1
d_muscul_G2	Días transcurridos entre el inicio del seguimiento y el fin de tratamiento o la presencia de _ Alteraciones del Sistema Musculoesquelético. Grado 2
d_inmuno_G1	Días transcurridos entre el inicio del seguimiento y el fin de tratamiento o la presencia de _ Alteraciones del sistema inmunológico, retículo-endotelial y leucocitos. Grado 1
d_inmuno_G3	Días transcurridos entre el inicio del seguimiento y el fin de tratamiento o la presencia de _Alteraciones del sistema inmunológico, retículo-endotelial y leucocitos. Grado 3
d_otros_G1	Días transcurridos entre el inicio del seguimiento y el fin de tratamiento o la presencia de _ Otros. Grado 1
d_otros_G2	Días transcurridos entre el inicio del seguimiento y el fin de tratamiento o la presencia de _ Otros. Grado 2
d_earel_G1	Días transcurridos entre el inicio del seguimiento y el fin de tratamiento o la presencia de _Cualquier evento adverso relacionado. Grado 1
d_earel_G2	Días transcurridos entre el inicio del seguimiento y el fin de tratamiento o la presencia de _ Cualquier evento adverso relacionado. Grado 2
d_earel_G3	Días transcurridos entre el inicio del seguimiento y el fin de tratamiento o la presencia de _ Cualquier evento adverso relacionado. Grado 3
d_hepatox_G1_2	Días transcurridos entre el inicio del seguimiento y el fin de tratamiento o la presencia de _ Hepatotoxicidad. Grado 1 o 2
d_hepatox_G3	Días transcurridos entre el inicio del seguimiento y el fin de tratamiento o la presencia de _ Hepatotoxicidad. Grado 3
d_hepatox_G4	Días transcurridos entre el inicio del seguimiento y el fin de tratamiento o la presencia de _ Hepatotoxicidad. Grado 4
d_hem_G1	Días transcurridos entre el inicio del seguimiento y el fin de tratamiento o la presencia de _ Alteraciones hematologicas. Grado 1
d_hem_G2	Días transcurridos entre el inicio del seguimiento y el fin de tratamiento o la presencia de _ Alteraciones hematologicas. Grado 2
d_hepatox_t	Días transcurridos entre el inicio del seguimiento y el fin de tratamiento o la presencia de _ Hepatotoxicidad. Total
d_hem_t	Días transcurridos entre el inicio del seguimiento y el fin de tratamiento o la presencia de _ Alteraciones hematologicas. Total
d_piel_t	Días transcurridos entre el inicio del seguimiento y el fin de tratamiento o la presencia de _ Alteraciones de la piel y anexos. Total
d_gral_t	Días transcurridos entre el inicio del seguimiento y el fin de tratamiento o la presencia de _ Alteraciones generales, de todo el organismo. Total
d_hep_t	Días transcurridos entre el inicio del seguimiento y el fin de tratamiento o la presencia de _ Alteraciones en el sistema hepatobiliar. Total
d_snc_t	Días transcurridos entre el inicio del seguimiento y el fin de tratamiento o la presencia de _ Alteraciones del Sistema Nervioso Central y Periférico. Total
d_snv_t	Días transcurridos entre el inicio del seguimiento y el fin de tratamiento o la presencia de _ Alteraciones del sistema vegetativo. Total
d_gi_t	Días transcurridos entre el inicio del seguimiento y el fin de tratamiento o la presencia de _ Alteraciones del Sistema Gastrointestinal. Total
d_endo_t	Días transcurridos entre el inicio del seguimiento y el fin de tratamiento o la presencia de _ Alteraciones endocrinas. Total
d_mus_t	Días transcurridos entre el inicio del seguimiento y el fin de tratamiento o la presencia de _ Alteraciones del Sistema Musculoesquelético. Total
d_inm_t	Días transcurridos entre el inicio del seguimiento y el fin de tratamiento o la presencia de _ Alteraciones del sistema inmunológico, retículo-endotelial y leucocitos. Total
d_otro_t	Días transcurridos entre el inicio del seguimiento y el fin de tratamiento o la presencia de _ Otros. Total
EAREL_II_III	Evento adverso relacionado Grado II III
D_EAREL_GII_III	Días transcurridos entre el inicio del seguimiento _ Evento adverso relacionado. Grado 2 y 3
d_earel_G2_3	Días transcurridos entre el inicio del seguimiento y el fin de tratamiento o la presencia de _ Otros eventos adversos. Total
alt_III_IVT	Elevación ALT grado III - IV Total
D_HEPATO_GIII~V	Días transcurridos entre el inicio del seguimiento _ Hepatotoxicidad. Grado 3 y 4
d_hepatox_G3_4	Días transcurridos entre el inicio del seguimiento y el fin de tratamiento o la presencia de _ Hepatotoxicidad. Grado 3 y 4
adheren_90	Adherencia mayor o igual a 90%
edad_dec	Edad por decenios
anioevol_dm	Tiempo de evolución de la diabetes en años
IMC_cat	IMC categorica
PPD_cat	PPD categorica
compli_act_DM	Complicación de la DM actualmente
compli_pas_DM	Complicaciones de la DM en el pasado
susp_tto	Suspendio tratamiento
hba1c0_cat	Hemoglobina glicosilada categorica
glc0_cat	Glucosa basal categorica
gluc_interm	Glucosa intermedia categorica
gluc_fin	Glucosa final categorica
hba1c_fin	Hemoglobina glucosilada final categorica
EATOTAL_~GIIFIN	Evento adverso total Grado I y II
EATOTAL_GIIIFIN	Evento adverso total Grado III
EATOTAL_GIVFIN	Evento adverso total Grado IV
EATOTAL_GIII_~N	Evento adverso total Grado III y IV
EATOT~GI_GIVFIN	Evento adverso total Grado I a IV
EAREL_TOT_GI_GIIFIN	Evento adverso relacionado total grado 1 y 2
EAREL_TOT_GIII_GIVFIN	Evento adverso relacionado total grado 3 y 4
EAREL_TOT_GI_GIVFIN	Evento adverso relacionado total grado 1 a 4
hepatox_GIII_GIV	Hepatotoxicidad grado 3 y 4
falla
falla2
sexo2
multimorb	Multimorbilidad
diet_ejer	Tratado con dieta y ejercicio
rash	Presencia de Rash
SUSP_T_1a4	Pacientes que suspendieron tratamiento de manera temporal por eventos grado 1 a 4
SUSPANG3_G4
gastrosusp	Personas que suspendieron tratamiento de manera definitiva por eventos gastrointestinales
suspanhepat3_4	Personas que suspendieron tratamiento de manera definitiva por hepatotoxicidad grado 3 y 4
suspan_hemI_II	Personas que suspendieron tratamiento de manera definitiva por alteraciones hematologicas grado I y 2
ALT_Norm_basal	Personas con ALT normal en la primera medición (basal)
rif
hepatIIpanel3
fintto	Fin de tratamiento
eai_ii_suspan3
noingres3
findetto2
findetto3
medicamentos	Número de medicamentos que componen su tratamiento
med4	Toma 4 medicamentos
med3	Toma 3 medicamentos
med5	Toma 5 medicamentos
metfo	Es tratado con metformina
fibrato	Es tratado con Fibrato
antidep	Es tratado con antidepresivos
asa	Es tratado con Aspirina
antihas	Es tratado con
dpp4
otros	Es tratado con otros medicamentos
sulfonil	Es tratado con sulfolinureas
sglt2
